# Supplementary material for: A computational model for structural dynamics and reconfiguration of DNA assemblies
Source: Nat Commun. 2023 Nov 4;14:7079. doi: 10.1038/s41467-023-42873-4 (PMC10625641; doi:10.1038/s41467-023-42873-4)
Supplement: Supplementary file 4 — Source Data [file 41467_2023_42873_MOESM4_ESM.xlsx]

## Sheet: Figure 2a
	Figure 2a	RMSD [nm]
		Time [ns]	Triangle DX 42-bp	Triangle DX 84-bp	Triangle DX 128-bp	Square DX 105-bp	Hexagon DX 74-bp	Triangle 6HB 42-bp	Triangle 6HB 84-bp	Triangle 6HB 128-bp	Square 6HB 105-bp	Hexagon 6HB 74-bp
		0	0	0	0	0	0	0	0	0	0	0
		0.25	0.326678	0.331472	0.365931	0.341692	0.378031	0.315687	0.359311	0.356857	0.350273	0.365899
		0.5	0.496004	0.490614	0.459689	0.490299	0.472226	0.402651	0.433014	0.410644	0.426565	0.471179
		0.75	0.497437	0.597337	0.553702	0.573137	0.553923	0.44457	0.51907	0.501011	0.452063	0.546712
		1	0.609864	0.690342	0.585898	0.574885	0.635698	0.459575	0.570703	0.555994	0.500211	0.525569
		1.25	0.568882	0.713242	0.693059	0.656841	0.593957	0.430385	0.567668	0.606463	0.501378	0.570861
		1.5	0.586858	0.692113	0.724413	0.770693	0.622095	0.431123	0.53659	0.656198	0.504316	0.587638
		1.75	0.612116	0.664975	0.813111	0.82627	0.722745	0.460032	0.5706	0.669017	0.533119	0.626087
		2	0.712048	0.731552	0.745228	0.958315	0.763861	0.522258	0.664485	0.675729	0.565423	0.689217
		2.25	0.610097	0.780734	0.781482	0.936395	0.811041	0.564799	0.660272	0.639558	0.604383	0.669962
		2.5	0.592889	0.750074	0.898493	0.937351	0.831441	0.585993	0.63106	0.690456	0.67289	0.723544
		2.75	0.619401	0.710468	0.916565	1.01966	0.840345	0.567623	0.608053	0.694298	0.639926	0.705208
		3	0.537821	0.734562	0.930196	1.00963	0.840921	0.602693	0.609416	0.783775	0.634793	0.791804
		3.25	0.544575	0.785101	0.899521	0.969766	0.847181	0.609168	0.590054	0.794077	0.64843	0.845888
		3.5	0.663891	0.896834	0.942942	0.950459	0.899907	0.550382	0.615972	0.803646	0.674434	0.86747
		3.75	0.662139	0.887092	1.02743	0.982481	0.949094	0.557959	0.61732	0.792501	0.720012	0.881187
		4	0.628873	0.89401	1.05203	0.997395	0.937741	0.579631	0.62367	0.734346	0.694767	0.871642
		4.25	0.611856	0.899908	1.08223	1.11421	1.02131	0.634929	0.586089	0.811123	0.772514	0.833103
		4.5	0.612559	0.896767	1.06533	1.27771	1.13344	0.634281	0.620176	0.774482	0.788802	0.77298
		4.75	0.605388	0.956256	1.00624	1.39644	1.1367	0.668127	0.609555	0.721887	0.769632	0.771702
		5	0.627706	0.984375	0.971719	1.43402	1.16083	0.688401	0.618965	0.687632	0.836709	0.821814
		5.25	0.635938	0.931795	0.962709	1.47582	1.20956	0.618652	0.652789	0.691314	0.950894	0.830896
		5.5	0.679657	0.892498	1.0205	1.41538	1.28919	0.626361	0.666236	0.727145	0.990281	0.868824
		5.75	0.822599	0.896695	1.08984	1.41354	1.26923	0.595318	0.700207	0.786923	1.03612	0.879105
		6	0.826698	0.900466	1.07207	1.42115	1.29173	0.576942	0.664873	0.799348	1.02968	0.859158
		6.25	0.869193	0.868658	1.09795	1.42082	1.24198	0.550918	0.622297	0.819452	1.00861	0.857502
		6.5	0.850719	0.815878	1.09215	1.39883	1.30107	0.553298	0.627482	0.790148	0.938067	0.873374
		6.75	0.815658	0.933547	1.0778	1.4339	1.27087	0.536017	0.62041	0.776073	0.888363	0.773603
		7	0.797619	0.914059	1.02237	1.32561	1.28232	0.533673	0.65248	0.724469	0.950079	0.778986
		7.25	0.817882	1.012	0.945522	1.27359	1.2353	0.516923	0.66573	0.745025	0.975708	0.810582
		7.5	0.74471	1.04502	1.01077	1.3715	1.21839	0.541946	0.655372	0.65901	0.940232	0.773114
		7.75	0.877229	1.04078	1.04338	1.35432	1.30749	0.539656	0.672393	0.688365	0.922398	0.765891
		8	0.846836	1.05491	1.09642	1.40039	1.31833	0.591066	0.66952	0.698972	0.901994	0.794052
		8.25	0.829295	1.06391	1.15365	1.50674	1.29928	0.544638	0.728507	0.684669	0.926163	0.805708
		8.5	0.739368	1.17746	1.11776	1.49886	1.32826	0.557808	0.805742	0.673269	0.953014	0.782832
		8.75	0.766224	1.05985	1.20516	1.471	1.3552	0.564726	0.683219	0.666783	0.995464	0.735964
		9	0.806554	1.06132	1.39832	1.46106	1.38649	0.601313	0.710586	0.679225	1.0716	0.752305
		9.25	0.651279	1.09635	1.40562	1.60414	1.43515	0.601292	0.719005	0.642317	0.975308	0.73223
		9.5	0.686789	1.10299	1.37969	1.65542	1.37057	0.58705	0.729779	0.678387	1.00389	0.792262
		9.75	0.702984	1.17812	1.37708	1.7227	1.31134	0.605875	0.72817	0.66255	0.953864	0.792378
		10	0.589571	1.1795	1.28708	1.81643	1.28818	0.646796	0.787638	0.653139	0.948334	0.850176
		10.25	0.653237	1.21066	1.22595	1.70464	1.3468	0.607846	0.824109	0.734638	0.924185	0.84686
		10.5	0.603323	1.26927	1.25933	1.83368	1.37056	0.518444	0.808115	0.734366	0.977745	0.835917
		10.75	0.67106	1.20338	1.29276	1.92051	1.40598	0.539509	0.800296	0.738328	0.94674	0.880082
		11	0.69686	1.24332	1.29549	1.83125	1.38421	0.62956	0.881423	0.734031	0.932747	0.912846
		11.25	0.709099	1.33795	1.29209	1.85968	1.41725	0.604402	0.909067	0.682206	1.00471	0.881879
		11.5	0.637939	1.24217	1.25221	1.81021	1.39229	0.572699	0.892866	0.66589	1.01745	0.875315
		11.75	0.619664	1.20938	1.25686	1.70953	1.4051	0.60583	0.915308	0.688063	1.04695	0.885289
		12	0.738714	1.17947	1.27456	1.71406	1.40824	0.606699	0.851332	0.642018	1.08511	0.887384
		12.25	0.706928	1.34205	1.2137	1.81667	1.39966	0.569929	0.886914	0.619309	1.1319	0.883748
		12.5	0.606293	1.33389	1.28657	1.89223	1.36957	0.590144	0.8887	0.590952	1.18593	0.939436
		12.75	0.68302	1.24635	1.37205	1.93603	1.40882	0.627367	0.868092	0.618539	1.16748	0.980338
		13	0.68881	1.23596	1.4295	1.91544	1.57441	0.659388	0.826159	0.643992	1.17424	1.03272
		13.25	0.693152	1.29092	1.38467	1.81429	1.57998	0.666883	0.845705	0.634813	1.15082	1.06229
		13.5	0.77602	1.17355	1.33363	1.86354	1.61195	0.676784	0.778446	0.647358	1.17152	1.16667
		13.75	0.770312	1.19096	1.41303	1.96896	1.67645	0.695468	0.828571	0.715553	1.13032	1.08746
		14	0.745606	1.16383	1.38595	1.94944	1.64778	0.663654	0.801673	0.685543	1.18214	1.06711
		14.25	0.741809	1.11991	1.41084	1.91521	1.75667	0.67918	0.78654	0.736229	1.19355	1.12375
		14.5	0.804285	1.22232	1.35812	1.7887	1.80524	0.685093	0.811963	0.734219	1.178	1.1298
		14.75	0.76174	1.1265	1.26966	1.68998	1.85338	0.647462	0.85654	0.712601	1.14706	1.07895
		15	0.663617	1.15877	1.34211	1.71693	1.79782	0.658756	0.791213	0.721248	1.17494	1.12915
		15.25	0.755712	1.09707	1.35715	1.66849	1.76171	0.686199	0.753163	0.681533	1.09976	1.20442
		15.5	0.720125	1.04458	1.39238	1.66136	1.71414	0.682896	0.82965	0.713564	1.16847	1.11726
		15.75	0.768612	1.08855	1.45002	1.64709	1.66723	0.75348	0.782653	0.745262	1.19238	1.07362
		16	0.746523	1.11538	1.43646	1.64084	1.64802	0.725952	0.792694	0.788773	1.21431	1.11747
		16.25	0.762204	1.08102	1.3878	1.57968	1.7241	0.694439	0.734468	0.70281	1.19104	1.19745
		16.5	0.779013	1.06753	1.41857	1.69272	1.65311	0.73	0.711509	0.681299	1.198	1.23548
		16.75	0.668562	1.01891	1.3966	1.67787	1.58356	0.754197	0.762007	0.727312	1.20058	1.22393
		17	0.703799	1.11029	1.41026	1.70707	1.61827	0.755639	0.794473	0.730384	1.19139	1.24758
		17.25	0.751736	1.10813	1.47695	1.69475	1.58585	0.724203	0.740219	0.745397	1.18193	1.22985
		17.5	0.688086	1.11928	1.5581	1.73684	1.58546	0.777868	0.755724	0.708824	1.21932	1.26544
		17.75	0.650544	1.22754	1.61632	1.71423	1.63465	0.727658	0.735605	0.698838	1.19343	1.30392
		18	0.769475	1.23048	1.59584	1.74469	1.60261	0.757945	0.701742	0.767123	1.17473	1.27517
		18.25	0.785848	1.1882	1.64009	1.79326	1.60146	0.710904	0.679759	0.755874	1.19998	1.24292
		18.5	0.77349	1.26111	1.68334	1.77432	1.60373	0.636716	0.684116	0.714347	1.21539	1.22379
		18.75	0.830848	1.32032	1.59574	1.77849	1.65153	0.678112	0.733205	0.757329	1.11909	1.24606
		19	0.840981	1.23981	1.52341	1.70312	1.68674	0.642099	0.745098	0.708043	1.10629	1.25627
		19.25	0.852675	1.20188	1.51261	1.70352	1.65647	0.620817	0.708206	0.713417	1.10846	1.23917
		19.5	0.83672	1.20847	1.56583	1.72853	1.6116	0.652584	0.788257	0.809471	1.08723	1.29091
		19.75	0.777036	1.35342	1.59735	1.70989	1.65201	0.659034	0.762664	0.778474	1.09584	1.26244
		20	0.798905	1.34469	1.61163	1.70947	1.53912	0.648845	0.738641	0.754638	1.04138	1.28977
		20.25	0.831341	1.35962	1.58569	1.66007	1.50621	0.72183	0.684777	0.704753	1.07239	1.36839
		20.5	0.753476	1.31695	1.592	1.74744	1.57553	0.679264	0.640714	0.685804	1.14873	1.41193
		20.75	0.720988	1.32451	1.58683	1.7776	1.61852	0.709095	0.640555	0.715846	1.1729	1.36765
		21	0.728821	1.29156	1.50036	1.73361	1.59373	0.691256	0.657387	0.786647	1.24232	1.30784
		21.25	0.787632	1.22835	1.576	1.73093	1.60445	0.730281	0.608375	0.856096	1.24211	1.36123
		21.5	0.785302	1.34053	1.57968	1.69995	1.4905	0.697833	0.679536	0.849046	1.20917	1.295
		21.75	0.816063	1.24343	1.58831	1.74376	1.57863	0.693199	0.68188	0.7752	1.23462	1.3541
		22	0.81443	1.27399	1.57312	1.76822	1.64368	0.718185	0.707347	0.753776	1.20274	1.3361
		22.25	0.868427	1.35482	1.53568	1.76682	1.64078	0.695415	0.755772	0.769089	1.19516	1.39299
		22.5	0.838259	1.40231	1.49615	1.75305	1.61542	0.709519	0.804232	0.73044	1.18013	1.47008
		22.75	0.842014	1.38605	1.51302	1.7864	1.54174	0.654923	0.838552	0.704377	1.22331	1.47181
		23	0.865232	1.43244	1.46538	1.79461	1.50205	0.719722	0.893653	0.660463	1.18228	1.4604
		23.25	0.812357	1.50613	1.47843	1.78783	1.53138	0.676172	0.764424	0.632456	1.15313	1.45082
		23.5	0.816319	1.61899	1.49822	1.85307	1.50038	0.657597	0.819336	0.678953	1.19688	1.47305
		23.75	0.790521	1.49126	1.58369	1.85704	1.54865	0.726312	0.874102	0.695477	1.16289	1.47385
		24	0.860923	1.49405	1.58904	1.85599	1.55765	0.764882	0.942006	0.715344	1.1782	1.49776
		24.25	0.895944	1.40418	1.56788	1.84161	1.43988	0.779999	0.96358	0.768158	1.17986	1.55962
		24.5	0.854295	1.36459	1.59144	1.82755	1.47939	0.81089	0.937646	0.787645	1.14806	1.59401
		24.75	0.854409	1.29201	1.65362	1.90314	1.46544	0.868319	0.846971	0.72879	1.06765	1.6152
		25	0.892122	1.21298	1.60811	1.83376	1.45659	0.869385	0.829276	0.780051	1.02879	1.63901
		25.25	0.897373	1.1999	1.52771	1.85188	1.49896	0.915705	0.7625	0.794532	1.08638	1.54245
		25.5	0.85341	1.25114	1.53376	1.81122	1.5134	0.875573	0.764352	0.812577	1.04631	1.5405
		25.75	0.789341	1.22052	1.49205	1.7572	1.48653	0.856143	0.727859	0.85916	0.986961	1.49194
		26	0.872933	1.1932	1.4394	1.70226	1.47861	0.845125	0.735276	0.862558	0.964425	1.4686
		26.25	0.950801	1.23316	1.52753	1.67522	1.49708	0.812545	0.754586	0.84378	1.01007	1.52452
		26.5	0.867324	1.24908	1.48967	1.66493	1.51592	0.864407	0.739337	0.819032	0.975962	1.57218
		26.75	1.00772	1.25749	1.50658	1.54771	1.44323	0.88268	0.740114	0.824845	1.06819	1.57669
		27	1.02831	1.29036	1.47905	1.53834	1.47609	0.842609	0.748794	0.857246	1.06556	1.58866
		27.25	1.02761	1.26122	1.46413	1.5431	1.51624	0.910876	0.791835	0.774801	1.08825	1.53388
		27.5	1.07342	1.25724	1.48541	1.49331	1.55091	0.894217	0.78843	0.810322	1.05045	1.58872
		27.75	1.13604	1.31416	1.55993	1.50637	1.56476	0.896962	0.756001	0.85401	1.10019	1.57511
		28	1.07615	1.346	1.65162	1.46865	1.57969	0.925658	0.827322	0.908111	1.01354	1.59889
		28.25	1.12535	1.32927	1.63713	1.59744	1.53691	0.936603	0.832906	0.899648	1.03658	1.55577
		28.5	1.08495	1.23623	1.54734	1.76719	1.57791	0.912171	0.879993	0.919643	1.08756	1.49718
		28.75	1.10796	1.23686	1.57855	1.82869	1.53697	0.939681	0.888114	0.95732	1.08044	1.52121
		29	1.0941	1.24241	1.64182	1.85953	1.60524	0.870118	0.864362	0.910305	1.06302	1.5527
		29.25	1.08552	1.10252	1.66057	1.87212	1.65928	0.872008	0.903526	0.932993	1.042	1.52855
		29.5	1.07835	1.07768	1.60376	1.90007	1.6754	0.835277	0.896035	0.99346	1.00664	1.60155
		29.75	1.03258	0.973208	1.61379	1.78836	1.66056	0.842778	0.927163	0.960594	1.07914	1.56552
		30	1.05651	0.980742	1.62602	1.83049	1.60602	0.833657	0.81818	1.01456	1.04905	1.50221
		30.25	1.04798	0.982142	1.57565	1.78106	1.60568	0.805456	0.82459	0.990658	1.08256	1.39701
		30.5	1.04456	1.04186	1.59426	1.74479	1.56633	0.772163	0.871338	0.995097	1.09401	1.45567
		30.75	1.02117	0.989864	1.60009	1.80719	1.57046	0.731582	0.847196	0.982895	1.03348	1.52707
		31	0.99167	0.976137	1.57479	1.84645	1.57812	0.738684	0.87834	0.985825	1.04144	1.55114
		31.25	0.963854	0.945155	1.57192	1.82692	1.54715	0.702762	0.918555	1.00313	1.0411	1.52342
		31.5	0.968881	0.945774	1.58238	1.82465	1.55119	0.766526	1.00128	0.948739	1.08915	1.52293
		31.75	1.00974	0.983849	1.64549	1.79039	1.56665	0.811253	0.958325	0.898834	1.12969	1.46194
		32	0.94857	1.03219	1.72965	1.79427	1.58017	0.832445	0.977145	0.863321	1.11141	1.44744
		32.25	0.99102	1.0793	1.80953	1.76688	1.63603	0.771175	0.933033	0.844504	1.05359	1.43455
		32.5	0.965575	1.16861	1.78712	1.75518	1.67862	0.743002	0.899282	0.816161	1.04019	1.42525
		32.75	1.0206	1.23991	1.84558	1.68423	1.68847	0.741111	0.874329	0.803724	1.0143	1.40181
		33	1.04463	1.28073	1.84608	1.63302	1.65837	0.745377	0.901647	0.79631	0.96179	1.30623
		33.25	1.04651	1.27482	1.74227	1.66096	1.70088	0.766675	0.896308	0.777635	1.00956	1.34585
		33.5	0.986649	1.25851	1.68754	1.66037	1.72051	0.693284	0.865237	0.744648	1.0162	1.31004
		33.75	0.967303	1.24289	1.74247	1.57919	1.60553	0.689748	0.938231	0.757022	1.02061	1.30739
		34	1.00004	1.26997	1.7349	1.74195	1.58041	0.730689	0.872486	0.744606	0.980468	1.26179
		34.25	1.02796	1.18983	1.69877	1.73921	1.54657	0.707926	0.958623	0.730911	0.933297	1.22967
		34.5	1.01015	1.22041	1.69946	1.61718	1.59234	0.731325	0.930352	0.773176	0.869483	1.21538
		34.75	1.02022	1.29153	1.72261	1.63446	1.64314	0.769297	0.965006	0.743678	0.852179	1.24284
		35	1.05793	1.2304	1.76161	1.67426	1.7007	0.798817	0.921602	0.787397	0.843765	1.26886
		35.25	1.09454	1.13099	1.75692	1.7097	1.77072	0.759452	0.935034	0.796064	0.842625	1.28987
		35.5	1.06783	1.15648	1.74909	1.72657	1.78742	0.714866	0.900525	0.861348	0.77628	1.25725
		35.75	1.03899	1.19138	1.69698	1.84079	1.82067	0.753314	0.970529	0.918432	0.805721	1.17561
		36	1.01442	1.22281	1.71331	1.72638	1.79988	0.845495	0.944877	0.903082	0.841926	1.14951
		36.25	1.03223	1.19825	1.81884	1.78154	1.84312	0.822653	0.937878	0.890968	0.866689	1.14596
		36.5	0.996928	1.23216	1.80651	1.80765	1.8615	0.780878	0.892303	0.87989	0.871989	1.20476
		36.75	0.99026	1.21557	1.82429	1.83684	1.83609	0.812522	0.897313	0.846442	0.848436	1.26688
		37	1.03084	1.14075	1.71608	1.88898	1.8874	0.826591	0.873488	0.827414	0.826465	1.3156
		37.25	1.11614	1.10324	1.70235	1.86769	1.87283	0.811194	0.86391	0.815871	0.840971	1.25567
		37.5	1.19002	1.11227	1.62562	1.91967	1.83659	0.842026	0.832324	0.775535	0.86208	1.24471
		37.75	1.04225	1.10508	1.64743	1.93525	1.87293	0.823953	0.781653	0.761969	0.794987	1.23705
		38	1.07468	1.05106	1.7028	1.97565	1.8096	0.785634	0.810272	0.780248	0.784058	1.27116
		38.25	1.08133	0.947634	1.76768	1.95618	1.75537	0.80204	0.816414	0.76022	0.833384	1.15984
		38.5	1.12014	0.941286	1.84652	2.00747	1.79088	0.783053	0.794878	0.736815	0.810285	1.18168
		38.75	1.09131	0.950251	1.81336	1.97431	1.78315	0.736301	0.83933	0.797825	0.802065	1.15376
		39	1.14215	0.997856	1.79959	1.91985	1.77327	0.756305	0.820866	0.83072	0.792431	1.26781
		39.25	1.17773	0.965812	1.80729	1.89261	1.87551	0.764678	0.832454	0.824131	0.829834	1.29542
		39.5	1.16711	1.01867	1.85203	1.92111	1.95868	0.819314	0.832741	0.844502	0.808223	1.35729
		39.75	1.13148	0.975382	1.87967	1.92168	2.05656	0.79119	0.832772	0.802245	0.827443	1.34392
		40	1.06736	0.996312	1.84522	1.90512	2.06638	0.798084	0.790205	0.778964	0.814994	1.43138
		40.25	1.00773	1.02366	1.90252	1.89293	2.14841	0.80587	0.731034	0.787865	0.801672	1.42164
		40.5	0.937937	0.957457	1.87447	1.90449	2.18836	0.738577	0.784752	0.810462	0.850752	1.47195
		40.75	0.958804	0.959856	1.92114	1.91515	2.1168	0.713439	0.796572	0.811522	0.859167	1.54458
		41	1.01473	0.971266	2.01273	2.00427	2.10036	0.664096	0.762214	0.807313	0.879501	1.45871
		41.25	1.02095	1.01751	2.01338	2.05585	2.06148	0.635625	0.725206	0.815584	0.863346	1.51038
		41.5	1.04345	0.990282	1.96719	2.06593	2.06166	0.676837	0.736016	0.815672	0.873132	1.55743
		41.75	1.02495	1.01563	1.97983	2.06507	2.00046	0.700544	0.730562	0.792492	0.765324	1.55306
		42	1.05426	1.04672	2.06901	2.09418	1.98366	0.712325	0.7442	0.854554	0.82476	1.51948
		42.25	1.04994	1.045	2.07008	2.04586	2.02761	0.695105	0.749414	0.877963	0.863275	1.51126
		42.5	1.02948	0.981012	2.10262	1.90684	1.95529	0.65449	0.702884	0.90254	0.845164	1.53232
		42.75	0.960706	0.98746	2.11721	1.85365	1.99249	0.656061	0.757951	0.886511	0.82085	1.48883
		43	0.991765	1.03412	2.14288	1.78631	2.0657	0.642671	0.771702	0.87649	0.822572	1.49455
		43.25	0.987452	1.09351	2.17542	1.73885	1.94511	0.564649	0.842253	0.910138	0.834605	1.47173
		43.5	0.953363	1.063	2.00906	1.83592	1.94904	0.610246	0.748868	0.937013	0.903793	1.40112
		43.75	0.981339	1.09656	1.98562	1.838	2.01613	0.57657	0.745394	1.02202	0.878331	1.39388
		44	1.01348	1.13898	2.06256	1.9013	2.01052	0.604367	0.738357	1.01248	0.964236	1.32602
		44.25	1.06589	1.0866	2.02014	1.92323	2.05458	0.576973	0.706649	0.971263	0.945753	1.29651
		44.5	1.0956	1.12752	1.99832	1.83221	2.08111	0.589552	0.719651	0.986703	0.913313	1.28743
		44.75	1.09103	1.06468	1.95948	1.84891	2.01259	0.567321	0.697357	1.00336	0.901863	1.32671
		45	1.06666	1.09841	2.00548	1.87724	1.97603	0.536062	0.665351	0.960168	0.910087	1.39321
		45.25	1.02821	1.14061	2.06628	1.88671	1.98979	0.563978	0.658649	1.02227	0.953622	1.41935
		45.5	0.980241	1.18036	2.04589	1.90685	1.9745	0.5997	0.648564	1.04141	0.958893	1.39476
		45.75	1.05599	1.17664	1.99738	1.95288	2.06069	0.57977	0.700632	1.03311	0.979769	1.35199
		46	1.04758	1.11343	2.0273	2.00644	2.00203	0.615361	0.73672	1.11063	1.00191	1.39038
		46.25	0.993972	1.19987	2.05666	2.0287	1.97794	0.612959	0.703809	1.10657	1.03951	1.3792
		46.5	0.989753	1.14897	2.0307	2.03916	2.00086	0.625589	0.729198	1.14137	1.01359	1.42714
		46.75	0.917785	1.11434	2.11823	2.09107	2.08528	0.66148	0.657483	1.20493	1.0729	1.36117
		47	0.950146	1.05366	2.04294	2.09504	2.15142	0.642993	0.661165	1.18189	1.09558	1.33503
		47.25	0.935791	1.00203	2.08646	2.23365	2.15227	0.633878	0.655827	1.21033	1.01709	1.29276
		47.5	0.97542	1.04009	2.01379	2.26942	2.21548	0.602153	0.720596	1.24778	1.03106	1.25768
		47.75	0.985512	0.960817	2.03507	2.35143	2.27608	0.64948	0.756641	1.25269	0.940006	1.27172
		48	0.971413	1.00136	2.11886	2.44814	2.25821	0.617128	0.713974	1.28002	0.947956	1.35409
		48.25	0.986556	1.00682	2.1361	2.49109	2.19366	0.656338	0.712894	1.33563	0.91537	1.34311
		48.5	0.882616	1.00139	2.18551	2.60059	2.21111	0.644581	0.718332	1.301	0.928433	1.30595
		48.75	0.967671	1.06734	2.07949	2.59064	2.11393	0.622996	0.729664	1.34476	0.908175	1.31215
		49	0.932823	1.09341	2.12209	2.6064	2.0781	0.641448	0.708216	1.32164	0.916002	1.3099
		49.25	1.01087	1.08048	2.15985	2.63475	2.07485	0.619869	0.7249	1.36388	0.988387	1.29757
		49.5	0.97867	1.1981	2.14325	2.55233	2.08756	0.610748	0.732738	1.38099	1.00608	1.34676
		49.75	0.935823	1.26758	2.22168	2.46696	2.15494	0.609762	0.687441	1.39492	1.08278	1.34913
		50	0.9705	1.23362	2.13622	2.39666	2.14846	0.59343	0.78581	1.43665	1.09289	1.45191
		50.25	0.923651	1.23497	2.10605	2.34069	2.21412	0.582137	0.802367	1.46883	1.06184	1.4727
		50.5	0.939524	1.25119	2.06518	2.37094	2.18871	0.592997	0.793047	1.50254	1.0781	1.528
		50.75	1.01402	1.2793	1.97325	2.40504	2.19154	0.659608	0.755278	1.42392	1.1157	1.55992
		51	1.01843	1.23391	1.89738	2.32113	2.24968	0.618482	0.753392	1.3989	1.13806	1.60654
		51.25	0.979043	1.33129	1.95612	2.32751	2.23569	0.702552	0.689794	1.31592	1.16915	1.62567
		51.5	0.868499	1.428	1.99138	2.29692	2.26004	0.631435	0.747917	1.34465	1.10201	1.53832
		51.75	0.856	1.5715	2.03829	2.38089	2.31279	0.617819	0.691808	1.31283	1.05749	1.45117
		52	0.876084	1.54716	2.0608	2.39148	2.28638	0.650134	0.727413	1.24214	1.11895	1.48919
		52.25	0.915257	1.55348	2.0951	2.2984	2.30205	0.627353	0.733614	1.23035	1.15678	1.49621
		52.5	0.939328	1.63988	2.07871	2.28941	2.21879	0.621028	0.7748	1.28933	1.09106	1.47036
		52.75	0.929116	1.60022	2.08967	2.35312	2.17139	0.640118	0.786753	1.2328	1.1571	1.4834
		53	0.926119	1.62936	2.01502	2.30612	2.12215	0.641135	0.733839	1.2099	1.17052	1.55436
		53.25	0.89877	1.51877	2.04694	2.33086	2.17335	0.67339	0.765227	1.13915	1.13608	1.59529
		53.5	1.00402	1.43157	2.03737	2.29599	2.15391	0.611928	0.774282	1.07971	1.1747	1.61052
		53.75	0.932075	1.46363	2.00476	2.31256	2.14562	0.621326	0.748121	1.07103	1.12969	1.66949
		54	0.821724	1.47967	1.9449	2.29805	2.04842	0.666878	0.676984	1.04429	1.17299	1.65821
		54.25	0.810028	1.40287	1.85012	2.29779	2.13554	0.626675	0.691326	0.97082	1.21207	1.62145
		54.5	0.811989	1.39879	1.84016	2.234	2.10982	0.624524	0.663182	0.957392	1.19648	1.69023
		54.75	0.745383	1.42078	1.8613	2.19251	2.11228	0.648851	0.705834	1.02026	1.2408	1.62228
		55	0.7594	1.45382	1.8701	2.18442	2.07044	0.632993	0.674806	0.96516	1.18874	1.5728
		55.25	0.797824	1.38397	1.87973	2.19918	2.07666	0.616456	0.670843	0.903675	1.22014	1.59938
		55.5	0.816107	1.33303	1.84837	2.28051	2.01007	0.634222	0.682041	0.988617	1.1592	1.56457
		55.75	0.847811	1.43792	1.81465	2.33409	1.95952	0.632365	0.686321	1.00199	1.1845	1.52317
		56	0.912179	1.46437	1.72121	2.35571	1.97121	0.667157	0.74288	0.967792	1.18	1.63136
		56.25	0.804994	1.43475	1.72192	2.36881	2.03586	0.674903	0.772293	0.90549	1.1716	1.61185
		56.5	0.808896	1.3754	1.76853	2.40485	2.07105	0.666225	0.786101	0.918766	1.18048	1.63422
		56.75	0.751427	1.33683	1.768	2.42097	2.08978	0.628138	0.732235	0.902772	1.2145	1.67398
		57	0.718237	1.37836	1.7813	2.45847	2.11084	0.585708	0.735413	0.901821	1.19169	1.70035
		57.25	0.6933	1.4231	1.83799	2.46694	2.17887	0.549961	0.7159	0.857571	1.14478	1.72727
		57.5	0.73786	1.29304	1.81297	2.48158	2.11257	0.544015	0.730401	0.919606	1.13196	1.69836
		57.75	0.700354	1.26125	1.81895	2.49639	2.11533	0.553285	0.72882	0.908323	1.09919	1.59295
		58	0.6233	1.35968	1.85447	2.46523	2.12054	0.584752	0.727802	0.916361	1.0372	1.50401
		58.25	0.576253	1.37089	1.89838	2.49893	2.15078	0.570621	0.708638	0.858815	1.08588	1.48868
		58.5	0.643592	1.42485	1.78726	2.39797	2.1468	0.564294	0.737175	0.865777	1.0828	1.56096
		58.75	0.657257	1.4366	1.87023	2.34121	2.03975	0.632952	0.663218	0.882431	1.09273	1.60596
		59	0.719479	1.42071	1.90662	2.29122	2.1025	0.610818	0.661144	0.906252	0.996762	1.56845
		59.25	0.760971	1.49336	2.00355	2.23124	2.14292	0.588055	0.726489	0.958368	1.0098	1.5791
		59.5	0.770621	1.45458	2.01061	2.27407	2.03687	0.608411	0.702285	0.977847	0.98783	1.58574
		59.75	0.714883	1.46413	1.97979	2.32497	2.13398	0.627687	0.685572	0.906843	1.00818	1.6088
		60	0.683754	1.46831	2.014	2.26131	2.20975	0.569775	0.695944	0.895878	0.994942	1.59901
		60.25	0.713318	1.45184	2.06701	2.25228	2.16761	0.555846	0.664966	0.91841	1.07259	1.61189
		60.5	0.64222	1.39314	1.99479	2.19728	2.18366	0.523734	0.71557	0.97317	0.988881	1.6066
		60.75	0.628516	1.37566	2.05625	2.24638	2.25021	0.575696	0.725044	0.953657	0.895693	1.57159
		61	0.621565	1.31399	2.15719	2.12921	2.2421	0.591677	0.759661	0.904939	0.948599	1.54701
		61.25	0.642444	1.37667	2.23709	2.00863	2.25905	0.605645	0.71645	0.925883	0.945503	1.52449
		61.5	0.52164	1.38275	2.28332	2.00536	2.29237	0.630449	0.74618	0.888646	0.90894	1.42469
		61.75	0.574253	1.42287	2.2986	2.00098	2.26712	0.631984	0.778279	0.91404	0.944563	1.38863
		62	0.600946	1.45905	2.31778	2.01116	2.24098	0.577911	0.828567	0.925431	0.915137	1.36037
		62.25	0.571002	1.50018	2.27497	2.13423	2.28632	0.571953	0.865482	0.944258	0.989993	1.38676
		62.5	0.651047	1.49095	2.21767	2.11556	2.2545	0.57769	0.861573	0.995543	1.0373	1.42391
		62.75	0.725471	1.42654	2.19278	2.15154	2.24359	0.645253	0.813272	1.0331	0.975304	1.48159
		63	0.799368	1.47757	2.19715	2.11661	2.23862	0.644398	0.803789	0.96485	0.947804	1.44895
		63.25	0.852926	1.43355	2.21928	2.09704	2.29137	0.589665	0.798947	0.954845	0.892598	1.45493
		63.5	0.818079	1.37522	2.13927	2.07894	2.31527	0.652817	0.756502	0.909637	0.972492	1.45446
		63.75	0.911069	1.36612	2.15396	2.03556	2.29121	0.66246	0.800252	0.930887	1.00863	1.51168
		64	0.928228	1.2725	2.21243	2.09304	2.23815	0.662207	0.752026	0.981268	1.01815	1.50642
		64.25	0.934699	1.35511	2.33242	2.06952	2.3094	0.668573	0.742623	1.01588	1.00662	1.49415
		64.5	0.892857	1.25295	2.31387	2.02495	2.30725	0.727499	0.785514	1.04921	0.946091	1.466
		64.75	1.0703	1.19101	2.35688	2.12184	2.32151	0.732227	0.733601	1.05384	0.902901	1.37703
		65	1.05287	1.24656	2.30114	2.21374	2.39894	0.723055	0.687935	1.06404	0.882476	1.41243
		65.25	0.983871	1.37845	2.23551	2.19498	2.39252	0.733909	0.747834	0.981469	0.849887	1.41822
		65.5	1.02305	1.35293	2.14746	2.29132	2.52615	0.766614	0.730172	1.03507	0.868101	1.41457
		65.75	0.845073	1.4326	2.10014	2.34954	2.47804	0.814838	0.707662	0.972359	0.885656	1.43718
		66	0.930052	1.47361	2.15541	2.35125	2.47049	0.785288	0.695494	0.967355	0.905496	1.47539
		66.25	0.938859	1.44371	2.16343	2.39505	2.56083	0.792351	0.741558	0.978553	0.890576	1.49414
		66.5	0.856626	1.42776	2.14454	2.44849	2.56587	0.73174	0.718725	0.942974	0.944224	1.54046
		66.75	0.932043	1.4534	2.14625	2.50082	2.59943	0.763141	0.745573	0.943393	0.868587	1.55346
		67	0.949908	1.46037	2.10852	2.46566	2.59927	0.822938	0.697298	0.957287	0.891194	1.50405
		67.25	0.888731	1.47328	2.19578	2.49283	2.62647	0.784455	0.692941	0.988239	0.859395	1.36768
		67.5	0.815215	1.5334	2.16213	2.38275	2.61057	0.7345	0.724363	1.02236	0.89923	1.37784
		67.75	0.794796	1.59758	2.22432	2.37981	2.58614	0.763593	0.758978	1.01152	0.933024	1.31899
		68	0.847246	1.62414	2.23062	2.37953	2.60065	0.774829	0.740559	0.950014	0.930278	1.32938
		68.25	0.801154	1.62288	2.23744	2.50629	2.5203	0.736527	0.821104	0.911714	0.919997	1.26233
		68.5	0.711152	1.5929	2.14357	2.54317	2.45808	0.736964	0.838195	0.942011	0.966934	1.3122
		68.75	0.884866	1.52803	2.15501	2.50637	2.40112	0.747589	0.746073	0.960385	0.9927	1.25285
		69	0.834609	1.56051	2.13523	2.48607	2.37155	0.814614	0.776794	0.995037	0.988257	1.23505
		69.25	0.795884	1.51319	2.11138	2.37824	2.45144	0.797885	0.786118	1.00904	0.954495	1.27922
		69.5	0.817792	1.52097	2.0623	2.43871	2.37214	0.757711	0.837174	0.951107	1.08147	1.35503
		69.75	0.877322	1.47157	2.01796	2.34366	2.46065	0.60308	0.77995	0.985732	1.07058	1.29382
		70	0.944401	1.38135	2.00433	2.3979	2.50068	0.63346	0.723322	1.00691	1.03341	1.34067
		70.25	0.837876	1.30739	1.95909	2.38079	2.45899	0.633704	0.755891	1.03543	1.04833	1.43331
		70.5	0.948218	1.30367	1.98569	2.40056	2.39718	0.589077	0.785022	1.07506	1.14974	1.37535
		70.75	1.00061	1.19361	1.95358	2.41737	2.36219	0.624859	0.825721	1.05979	1.14845	1.34118
		71	0.958171	1.11864	1.85823	2.37161	2.35741	0.639736	0.792274	1.07521	1.17665	1.31017
		71.25	1.00389	1.10297	1.91189	2.46675	2.30995	0.66202	0.7906	1.09013	1.15754	1.20422
		71.5	1.10887	1.08766	1.90005	2.43524	2.35725	0.661004	0.791215	1.06192	1.18562	1.17225
		71.75	1.11398	1.0936	1.97449	2.45444	2.39025	0.654673	0.757108	1.06581	1.18493	1.21846
		72	1.00848	1.12773	2.03588	2.35101	2.37281	0.680882	0.74756	1.06556	1.18297	1.18469
		72.25	1.00796	1.18848	2.15529	2.35423	2.42094	0.640423	0.774305	1.09193	1.18139	1.19224
		72.5	1.09471	1.16513	2.16868	2.35226	2.38959	0.600776	0.752874	0.989313	1.17395	1.21695
		72.75	1.12133	1.24341	2.14522	2.23712	2.27364	0.609957	0.803533	0.937729	1.22385	1.19317
		73	1.13551	1.27317	2.19739	2.2744	2.32503	0.625675	0.851356	0.988035	1.18561	1.20583
		73.25	1.22699	1.2186	2.31017	2.23573	2.32769	0.666764	0.844148	0.899921	1.18837	1.27407
		73.5	1.36556	1.22504	2.29335	2.29731	2.43486	0.682226	0.859322	0.911466	1.18231	1.31371
		73.75	1.27899	1.27471	2.28842	2.27112	2.42742	0.673996	0.825106	0.88314	1.17431	1.34772
		74	1.2448	1.3023	2.38219	2.30784	2.40779	0.732281	0.82286	0.918261	1.15314	1.37801
		74.25	1.13633	1.36452	2.388	2.35857	2.36108	0.717468	0.820217	0.925237	1.15474	1.33189
		74.5	1.14403	1.37507	2.46302	2.30053	2.37859	0.720669	0.766768	0.901917	1.1508	1.32359
		74.75	1.1089	1.38868	2.44368	2.37003	2.35514	0.714885	0.721955	0.968046	1.15161	1.30479
		75	1.04588	1.40612	2.4963	2.45702	2.23599	0.743994	0.709503	0.987962	1.12142	1.32954
		75.25	1.08211	1.39668	2.48976	2.42118	2.20304	0.74414	0.76147	1.01592	1.13993	1.34353
		75.5	1.05102	1.47392	2.46613	2.36559	2.21306	0.744638	0.75621	0.957808	1.11705	1.27444
		75.75	1.05355	1.43914	2.53254	2.40156	2.19086	0.728718	0.798559	0.91547	1.08176	1.25869
		76	1.07153	1.41385	2.51452	2.36713	2.20403	0.841534	0.793011	0.93026	1.03999	1.26003
		76.25	1.0971	1.51162	2.56429	2.38825	2.18498	0.838822	0.833839	0.967338	1.04571	1.26149
		76.5	1.12287	1.49142	2.54784	2.32461	2.22874	0.817102	0.821584	0.956711	1.05993	1.25036
		76.75	1.14717	1.4092	2.5694	2.25013	2.18327	0.819497	0.881196	0.954444	1.1046	1.21792
		77	1.12725	1.4265	2.55293	2.19984	2.2284	0.826136	0.864221	0.940955	1.11763	1.2448
		77.25	0.944048	1.35969	2.5825	2.11988	2.25879	0.819019	0.947409	0.952691	1.08527	1.21933
		77.5	0.979578	1.43962	2.63242	2.19216	2.2954	0.751716	0.984762	1.00675	1.10623	1.3576
		77.75	1.05235	1.48205	2.62752	2.15877	2.26724	0.772319	0.944047	1.02405	1.11383	1.33347
		78	1.05339	1.41971	2.73078	2.16171	2.15723	0.684116	0.963506	1.11128	1.14298	1.26898
		78.25	1.10541	1.37209	2.60619	2.11153	2.22833	0.634931	0.967514	1.15775	1.11461	1.19494
		78.5	1.17166	1.30877	2.6127	2.1846	2.21704	0.642698	0.984531	1.08819	1.06118	1.11788
		78.75	1.10805	1.26292	2.57436	2.23632	2.23766	0.690286	0.975124	1.08478	1.00629	1.21889
		79	1.075	1.29627	2.61995	2.3175	2.23788	0.698052	1.02465	1.11397	1.09419	1.20898
		79.25	1.04187	1.29017	2.59609	2.24137	2.29384	0.69645	0.986018	1.10051	1.08283	1.22621
		79.5	1.0961	1.25326	2.60276	2.24965	2.30541	0.686144	0.960304	1.06672	1.09295	1.1978
		79.75	1.02175	1.18693	2.56191	2.21151	2.26088	0.747719	0.960653	1.06515	1.04823	1.25127
		80	1.01158	1.12733	2.58874	2.17824	2.27927	0.655341	0.971174	1.02715	1.02571	1.2655
		80.25	0.923561	1.16834	2.59226	2.15553	2.22581	0.709643	1.01358	1.07401	1.01814	1.24395
		80.5	0.966922	1.18659	2.55778	2.13901	2.20445	0.744068	0.951296	1.0056	0.992363	1.15965
		80.75	0.897678	1.12832	2.48611	2.13697	2.24636	0.752588	0.957908	0.956847	1.02614	1.15261
		81	0.872997	1.09716	2.46759	2.1655	2.38177	0.778369	0.931246	0.980332	0.969583	1.23832
		81.25	0.866662	1.07599	2.48559	2.17353	2.37824	0.711395	0.863184	0.97788	1.01738	1.15509
		81.5	0.927005	1.02403	2.56145	2.17329	2.36006	0.694488	0.887177	1.0026	1.01535	1.04494
		81.75	0.91154	1.04309	2.55055	2.12522	2.42876	0.727813	0.917435	0.960366	1.0077	0.968673
		82	0.890988	1.05877	2.54446	2.14373	2.45818	0.764633	0.929238	0.930952	1.06797	0.987285
		82.25	0.875103	1.09888	2.51753	2.07922	2.38966	0.737438	0.889873	0.914367	1.10875	1.03672
		82.5	0.87627	1.07327	2.5003	2.1256	2.37276	0.724765	0.881877	0.9889	1.08421	1.00435
		82.75	0.89602	0.97961	2.49129	2.14779	2.38472	0.72725	0.906966	1.05053	1.06603	1.04307
		83	0.8952	0.995753	2.49051	2.20222	2.36323	0.68255	0.90291	1.05635	1.0435	1.05926
		83.25	0.792877	1.09282	2.49556	2.09153	2.32225	0.693934	0.877381	1.05191	1.03561	1.11246
		83.5	0.695199	1.04337	2.33774	2.08311	2.35657	0.693311	0.855763	0.980629	0.997945	1.10019
		83.75	0.699761	1.01759	2.31781	2.03577	2.36027	0.723921	0.880446	0.964104	1.06028	1.10026
		84	0.742673	0.97911	2.30944	2.00001	2.3686	0.716889	0.943984	0.985528	1.05601	1.12121
		84.25	0.761712	0.984351	2.32986	2.05432	2.33539	0.692573	0.947569	0.966191	1.08184	1.11781
		84.5	0.710288	1.04981	2.37254	1.90996	2.30143	0.682567	0.982836	0.917106	1.098	1.12025
		84.75	0.675141	1.07151	2.36505	1.92984	2.33422	0.690752	0.965853	0.933505	1.06846	1.10995
		85	0.706044	1.20038	2.4205	1.87202	2.3065	0.71492	0.94076	0.947192	1.08883	1.16097
		85.25	0.870912	1.25357	2.41938	1.74998	2.2401	0.761351	0.988823	0.920847	1.09482	1.17255
		85.5	0.943752	1.22406	2.4	1.79942	2.28686	0.796667	0.943736	0.870355	1.12028	1.19304
		85.75	0.941814	1.19322	2.36222	1.84646	2.36359	0.774779	0.930784	0.820497	1.17576	1.20322
		86	0.875897	1.23962	2.30758	1.85129	2.34601	0.735885	0.900828	0.803013	1.06944	1.16937
		86.25	0.811916	1.23792	2.3096	1.83414	2.32757	0.768053	0.847203	0.812233	1.10458	1.09138
		86.5	0.841155	1.22594	2.41031	1.91718	2.29701	0.822388	0.848747	0.814375	1.08525	1.14545
		86.75	0.865894	1.17877	2.43112	1.91814	2.25063	0.746048	0.804351	0.780527	1.05088	1.18214
		87	0.915816	1.16228	2.43959	1.82652	2.24455	0.737733	0.848011	0.791041	1.00934	1.12758
		87.25	0.904731	1.17843	2.52718	1.82591	2.18706	0.729672	0.852077	0.79019	1.01694	1.11675
		87.5	0.952992	1.17418	2.55934	1.89086	2.18429	0.662353	0.778574	0.82315	1.03981	1.17593
		87.75	0.91686	1.15621	2.58458	1.79857	2.22794	0.638027	0.837873	0.825102	1.04559	1.15599
		88	0.90988	1.13791	2.70325	1.69971	2.24664	0.670721	0.892307	0.848376	1.07918	1.11964
		88.25	0.922492	1.14902	2.77623	1.64794	2.22615	0.653607	0.902705	0.851566	1.15008	1.10211
		88.5	0.963264	1.24519	2.77896	1.69929	2.19779	0.666716	0.983059	0.876324	1.08475	1.04735
		88.75	0.952882	1.24439	2.87243	1.7542	2.26913	0.654528	0.956417	0.977835	1.06527	1.03667
		89	1.01763	1.33659	2.92806	1.6391	2.23983	0.656448	0.934267	0.951595	1.00925	1.05308
		89.25	1.03112	1.42406	2.96001	1.61677	2.14294	0.698924	0.961212	0.970766	1.04664	1.07978
		89.5	0.953495	1.35389	2.99806	1.56212	2.21415	0.678953	0.965407	0.982851	1.10201	1.14112
		89.75	0.870068	1.42031	2.87926	1.51214	2.22815	0.618709	1.01517	1.00146	1.09639	1.12516
		90	0.949301	1.39484	2.83774	1.59262	2.28335	0.582354	1.03382	0.973557	1.13916	1.09547
		90.25	1.03998	1.39661	2.83674	1.63024	2.29217	0.596297	1.05912	1.01291	1.2172	1.11457
		90.5	0.956988	1.45602	2.82856	1.60601	2.35256	0.563914	0.986851	1.0593	1.27534	1.15565
		90.75	0.995502	1.45976	2.72228	1.60795	2.48312	0.628565	1.00872	1.14972	1.23343	1.17957
		91	1.09003	1.43626	2.76124	1.57739	2.53779	0.578689	0.985165	1.11809	1.27872	1.19762
		91.25	1.13943	1.40841	2.72455	1.55249	2.53958	0.605517	0.99316	1.12101	1.23747	1.17077
		91.5	1.07385	1.4115	2.68755	1.55175	2.59906	0.61482	1.02116	1.1274	1.29381	1.16731
		91.75	1.20194	1.48103	2.72177	1.52169	2.46128	0.613381	0.980442	1.11688	1.26929	1.18339
		92	1.07552	1.52929	2.6608	1.55678	2.44437	0.613044	1.03001	1.10712	1.26761	1.17255
		92.25	1.00301	1.5373	2.6548	1.54311	2.44641	0.65746	1.02627	1.0706	1.30703	1.14131
		92.5	0.981319	1.58808	2.59381	1.61579	2.41292	0.634589	1.04135	1.1223	1.34505	1.14398
		92.75	0.992323	1.59857	2.56431	1.70954	2.3928	0.61807	0.961329	1.14905	1.3372	1.11539
		93	1.03293	1.6139	2.50371	1.64142	2.38185	0.639505	0.949036	1.12843	1.41779	1.08326
		93.25	1.0269	1.56685	2.49033	1.64308	2.34896	0.631204	0.96627	1.17563	1.40607	1.06533
		93.5	1.03819	1.57251	2.49808	1.61875	2.33072	0.668668	0.99228	1.17087	1.3489	1.05471
		93.75	1.16027	1.56566	2.50725	1.69851	2.29542	0.675844	1.00709	1.1348	1.36177	1.03087
		94	1.16163	1.41636	2.55106	1.69405	2.31936	0.679023	1.00098	1.14554	1.37011	0.99105
		94.25	1.16969	1.4426	2.49727	1.70342	2.36286	0.698323	1.00705	1.06552	1.32966	0.965337
		94.5	1.21093	1.35699	2.49929	1.69399	2.33097	0.725527	1.01021	1.03286	1.33968	0.966182
		94.75	1.21135	1.39126	2.51198	1.83994	2.28162	0.635858	1.02191	1.09121	1.32689	1.00464
		95	1.25809	1.4236	2.52104	1.83373	2.30272	0.625023	0.985038	1.08928	1.30055	1.07678
		95.25	1.20445	1.37038	2.41159	1.79516	2.32175	0.57422	0.977464	1.04737	1.33154	1.08837
		95.5	1.21211	1.45663	2.45292	1.77861	2.2812	0.522027	1.00492	1.04056	1.33628	1.08602
		95.75	1.24231	1.50526	2.46318	1.76889	2.35845	0.519941	0.920891	1.03005	1.34907	1.09071
		96	1.20684	1.47986	2.45102	1.78074	2.37268	0.485293	0.933123	0.997947	1.29913	1.03079
		96.25	1.17079	1.46238	2.38054	1.77209	2.35227	0.492695	0.862727	1.00436	1.33632	1.03292
		96.5	1.20229	1.42132	2.37914	1.73287	2.33634	0.510876	0.858758	0.958096	1.32574	1.02051
		96.75	1.09901	1.36039	2.42545	1.71104	2.34128	0.547456	0.88464	0.970069	1.34842	1.0008
		97	1.12295	1.40035	2.37307	1.65053	2.34286	0.518024	0.944949	0.97184	1.37229	0.948011
		97.25	1.22161	1.37694	2.26632	1.71409	2.23381	0.553073	0.917769	0.975571	1.29997	0.961686
		97.5	1.11915	1.31822	2.25661	1.68471	2.22145	0.61153	0.953463	0.94831	1.27187	1.00587
		97.75	1.09813	1.3433	2.32747	1.64753	2.25428	0.548164	0.987321	0.983956	1.22993	1.0424
		98	1.15974	1.25225	2.27431	1.58831	2.29697	0.569073	1.04271	1.06994	1.20727	1.09642
		98.25	1.13532	1.30389	2.23821	1.65969	2.35514	0.607354	1.04963	1.07213	1.13609	1.0476
		98.5	1.09011	1.32256	2.205	1.65252	2.32119	0.628323	1.05372	1.03982	1.17493	1.03164
		98.75	1.03873	1.24514	2.16039	1.60421	2.30443	0.625279	1.01948	0.999087	1.11896	1.11742
		99	1.03487	1.18976	2.18928	1.59405	2.31733	0.620165	1.02455	1.00337	1.1748	1.15124
		99.25	1.0059	1.05393	2.18786	1.59728	2.26189	0.607452	1.01401	1.06339	1.22604	1.18134
		99.5	1.02498	0.98908	2.20779	1.65058	2.2608	0.573822	0.98347	1.04892	1.24269	1.20518
		99.75	1.09985	1.07535	2.19884	1.65754	2.25305	0.647156	0.931294	1.14216	1.26466	1.23944
		100	1.1142	1.09181	2.12364	1.61235	2.23319	0.687475	0.901879	1.11963	1.24414	1.25975
		100.25	1.10351	1.12251	2.09498	1.62098	2.20681	0.694476	0.911122	1.12231	1.1764	1.24966
		100.5	1.18284	1.1565	2.02667	1.62278	2.19235	0.690171	0.909417	1.174	1.18829	1.28062
		100.75	1.22611	1.14206	2.0129	1.66083	2.22748	0.651029	0.902078	1.24092	1.20169	1.33003
		101	1.14805	1.20004	2.00992	1.59202	2.19072	0.646424	0.966149	1.29908	1.24093	1.39327
		101.25	1.13049	1.2445	2.01918	1.63826	2.23199	0.656936	0.907346	1.29727	1.25175	1.32449
		101.5	1.09661	1.25082	2.01481	1.73006	2.38975	0.61286	0.933437	1.23978	1.20842	1.37996
		101.75	1.05005	1.3039	2.04058	1.72329	2.41184	0.592596	0.854129	1.12495	1.15339	1.38827
		102	1.06803	1.25232	1.98967	1.61855	2.37165	0.67642	0.800107	1.09461	1.14272	1.35147
		102.25	1.0506	1.346	2.03144	1.56341	2.37137	0.625147	0.747002	1.10124	1.15525	1.29713
		102.5	1.08492	1.35344	2.00056	1.62622	2.35648	0.624049	0.770553	1.02156	1.1521	1.24305
		102.75	1.02447	1.29527	2.00254	1.66137	2.37012	0.617977	0.770933	1.07259	1.07882	1.23236
		103	0.884963	1.22411	1.99925	1.60697	2.44956	0.662526	0.779492	1.10475	1.14645	1.28682
		103.25	0.895911	1.25255	2.01905	1.62302	2.46278	0.662686	0.847073	1.0836	1.11445	1.22344
		103.5	0.936406	1.18085	2.07169	1.62094	2.55756	0.638329	0.868768	1.10343	1.1029	1.29315
		103.75	0.955498	1.27407	1.96958	1.58101	2.43787	0.649784	0.86314	1.06512	1.09092	1.29112
		104	0.882778	1.2267	1.89644	1.50652	2.51651	0.644765	0.845238	0.982684	1.19602	1.31854
		104.25	0.894328	1.32769	1.85341	1.50477	2.62983	0.616345	0.863408	0.910813	1.25632	1.34525
		104.5	0.842577	1.27154	1.90275	1.50728	2.59212	0.674109	0.843838	0.852619	1.2661	1.29334
		104.75	0.780814	1.26518	1.93721	1.53419	2.67022	0.653938	0.86438	0.831484	1.27017	1.26215
		105	0.832673	1.26753	1.92534	1.49023	2.71563	0.695842	0.911188	0.837519	1.31744	1.26598
		105.25	0.955742	1.26882	1.87041	1.53243	2.7379	0.671698	0.822279	0.807385	1.32064	1.3217
		105.5	0.982112	1.28743	1.87616	1.50089	2.76897	0.664349	0.857828	0.758785	1.3451	1.37069
		105.75	0.885953	1.14988	1.87529	1.56094	2.65572	0.68623	0.817939	0.774887	1.44566	1.36158
		106	0.898285	1.2036	1.87571	1.57273	2.63812	0.765614	0.784335	0.881388	1.41991	1.32974
		106.25	0.828431	1.35066	1.91672	1.67233	2.65094	0.804017	0.787224	0.873925	1.41649	1.30029
		106.5	0.920687	1.42991	1.85804	1.69102	2.80467	0.733888	0.74736	0.857177	1.44756	1.32184
		106.75	0.911624	1.4593	1.78909	1.71285	2.79303	0.707321	0.734964	0.857194	1.3608	1.38107
		107	0.886192	1.48985	1.80825	1.68384	2.76671	0.674107	0.79762	0.819219	1.38574	1.41294
		107.25	0.872307	1.4403	1.86053	1.75667	2.67321	0.647008	0.777895	0.817748	1.31944	1.42402
		107.5	0.892183	1.54624	1.87896	1.75526	2.60615	0.696179	0.745561	0.870449	1.29512	1.42892
		107.75	0.851627	1.55514	1.90537	1.76203	2.57253	0.705372	0.782226	0.850071	1.28525	1.43383
		108	0.857496	1.65861	1.94804	1.80293	2.62764	0.684702	0.744938	0.880659	1.15617	1.40569
		108.25	0.917545	1.71972	1.91793	1.86682	2.71025	0.612387	0.717313	0.898143	1.12005	1.43357
		108.5	0.855726	1.6852	1.94895	1.83613	2.77157	0.612533	0.765329	0.88153	1.11039	1.3574
		108.75	0.906509	1.61598	1.95753	1.85131	2.79123	0.615851	0.790851	0.910334	1.05162	1.36367
		109	0.918777	1.69102	1.96709	1.8908	2.78584	0.63851	0.761166	0.917941	1.05685	1.43759
		109.25	0.953032	1.65133	2.03775	1.82378	2.75259	0.674646	0.790746	0.892574	1.00516	1.35968
		109.5	0.949908	1.66307	2.10678	1.89178	2.77805	0.667891	0.787878	0.876652	1.06176	1.40294
		109.75	0.945293	1.68784	2.0744	1.87869	2.76287	0.674288	0.884791	0.952863	1.06312	1.34077
		110	0.950236	1.80156	1.98997	1.83019	2.74053	0.723392	0.881201	0.964387	1.0268	1.36436
		110.25	0.899305	1.80628	2.01933	1.74925	2.76836	0.778745	0.818179	1.03986	1.07411	1.35687
		110.5	0.873447	1.79818	2.01385	1.69673	2.83693	0.788914	0.806971	1.01857	1.06188	1.28623
		110.75	0.85258	1.729	1.9501	1.80844	2.88363	0.80211	0.784881	1.04242	1.01895	1.2893
		111	0.846705	1.6827	1.96933	1.7709	2.83528	0.750409	0.747715	0.97991	1.01497	1.27059
		111.25	0.813549	1.65594	2.01133	1.77934	2.804	0.7083	0.781606	0.946671	1.07569	1.26584
		111.5	0.877553	1.78936	1.9918	1.72328	2.72596	0.706922	0.804914	1.00004	1.07664	1.31149
		111.75	0.95174	1.88831	1.95609	1.70259	2.65386	0.728145	0.80194	1.03559	1.07979	1.28584
		112	0.988508	1.81499	2.072	1.75587	2.78016	0.731974	0.741578	1.05192	1.17034	1.37019
		112.25	1.07486	1.81753	2.04005	1.79668	2.75158	0.727006	0.735873	1.01658	1.14436	1.39635
		112.5	1.03602	1.74156	2.05791	1.82782	2.78455	0.725568	0.703909	1.08664	1.1704	1.41102
		112.75	1.10696	1.77657	2.09628	1.83393	2.82759	0.680732	0.718372	1.08926	1.15568	1.4022
		113	1.07763	1.79623	2.06843	1.84295	2.82836	0.64773	0.738423	1.01565	1.2969	1.37124
		113.25	1.04176	1.77854	2.12607	1.85072	2.8444	0.661653	0.742103	1.02642	1.24724	1.37531
		113.5	1.01149	1.70406	2.21729	1.86756	2.91807	0.656678	0.766273	1.05953	1.26487	1.39219
		113.75	0.886446	1.59125	2.23298	1.74885	2.89269	0.660665	0.757354	1.02304	1.18948	1.36311
		114	0.939006	1.64448	2.14861	1.839	2.77494	0.685868	0.775781	0.98454	1.24116	1.31147
		114.25	0.925952	1.59366	2.17972	1.78635	2.86011	0.704914	0.712654	0.967836	1.15731	1.26433
		114.5	0.941395	1.55019	2.14383	1.67312	2.84634	0.730946	0.726423	0.993338	1.10806	1.27862
		114.75	0.891727	1.602	2.189	1.63168	2.91172	0.73808	0.695009	0.932403	1.13146	1.28005
		115	0.938162	1.60825	2.13138	1.64544	2.94219	0.754509	0.67292	0.898807	1.08737	1.32872
		115.25	0.879325	1.67638	2.09624	1.73002	2.94222	0.721169	0.658216	0.835209	1.14163	1.38365
		115.5	0.870598	1.55759	2.0448	1.80696	2.91238	0.750763	0.67397	0.831756	1.17082	1.41691
		115.75	0.824711	1.45359	2.04505	1.77656	2.96193	0.675036	0.711217	0.833824	1.18602	1.41242
		116	0.832613	1.41584	2.05134	1.78168	2.872	0.61468	0.708035	0.80953	1.20488	1.33828
		116.25	0.877836	1.34303	2.00289	1.84655	2.87964	0.568359	0.726115	0.795571	1.19151	1.25506
		116.5	0.86918	1.31193	2.01648	1.7957	2.8965	0.555649	0.72514	0.808577	1.20948	1.20669
		116.75	0.745364	1.28661	2.01113	1.77429	2.90495	0.604665	0.751536	0.766084	1.13247	1.18262
		117	0.780262	1.31304	1.96844	1.77947	2.92704	0.648251	0.765123	0.793232	1.15266	1.10396
		117.25	0.779901	1.20876	1.97447	1.82442	2.92433	0.635899	0.785222	0.734514	1.10217	1.16903
		117.5	0.861514	1.21859	1.98558	1.75381	2.91143	0.632579	0.792613	0.715739	1.03306	1.15164
		117.75	0.863759	1.28334	1.98079	1.72932	2.96312	0.590564	0.765577	0.700795	0.996258	1.1477
		118	0.844476	1.33868	1.94512	1.75787	2.89342	0.591071	0.808981	0.745992	1.03309	1.2035
		118.25	0.841515	1.34391	1.97608	1.808	2.93804	0.602625	0.813461	0.761564	1.05131	1.21189
		118.5	0.973382	1.31297	2.00421	1.84111	2.947	0.58194	0.841419	0.731133	1.09017	1.27686
		118.75	0.988174	1.31645	2.01605	1.74257	2.97581	0.557819	0.83689	0.772691	1.08504	1.29379
		119	0.999704	1.29363	2.05981	1.77594	3.11748	0.556762	0.771748	0.766325	1.14476	1.28596
		119.25	1.01302	1.36284	2.07337	1.70462	3.11223	0.602899	0.790249	0.810826	1.06908	1.32642
		119.5	1.03209	1.35698	2.06524	1.73559	3.14793	0.637528	0.847164	0.828484	1.10878	1.45184
		119.75	1.01114	1.33739	2.16804	1.86216	3.22814	0.601081	0.843459	0.82015	1.07819	1.3911
		120	1.03656	1.23042	2.1459	1.90589	3.19603	0.605395	0.811638	0.826386	1.08736	1.45797
		120.25	1.0717	1.24555	2.21435	1.87365	3.20563	0.610897	0.813176	0.831224	1.11639	1.51399
		120.5	1.09243	1.26994	2.15546	1.97649	3.34354	0.586907	0.86052	0.810956	1.10709	1.50238
		120.75	1.09333	1.31658	2.15131	1.87887	3.3594	0.605128	0.887558	0.921291	1.11267	1.37353
		121	1.18371	1.21738	2.12609	1.9275	3.45882	0.605473	0.873834	0.915506	1.09849	1.31449
		121.25	1.11898	1.24243	2.16432	1.94553	3.36951	0.643355	0.854677	0.89183	1.08481	1.34091
		121.5	1.09184	1.22201	2.1461	1.9554	3.36672	0.649854	0.814845	0.990921	1.11795	1.34229
		121.75	1.03447	1.21789	2.10236	2.00329	3.28444	0.686329	0.829812	0.942686	1.02091	1.37645
		122	0.904698	1.22922	2.13712	2.03826	3.25397	0.569414	0.760033	0.893876	1.09007	1.34202
		122.25	0.890578	1.32733	2.17039	2.13363	3.30186	0.595013	0.776034	0.889474	1.16189	1.37406
		122.5	0.851377	1.26546	2.14645	2.16653	3.31862	0.607164	0.749417	0.907634	1.15168	1.32872
		122.75	0.790925	1.2764	2.17611	2.16379	3.27717	0.622155	0.764983	0.843665	1.04337	1.31977
		123	0.789326	1.28056	2.14552	2.09156	3.2879	0.681757	0.767978	0.846187	1.09431	1.32386
		123.25	0.767222	1.27058	2.12589	2.14101	3.31915	0.6518	0.760162	0.810837	1.04941	1.32253
		123.5	0.85502	1.23313	2.16878	2.12226	3.2916	0.667741	0.805647	0.824543	1.04151	1.28436
		123.75	0.842332	1.27767	2.23215	2.05599	3.25261	0.726572	0.789162	0.81884	1.10919	1.27231
		124	0.839167	1.22944	2.34342	2.01821	3.22816	0.731223	0.822584	0.924565	1.07794	1.34555
		124.25	0.80981	1.14042	2.33902	1.95763	3.29145	0.724659	0.799503	0.930007	1.05161	1.35034
		124.5	0.822248	1.20737	2.3967	1.89286	3.29012	0.719692	0.725873	0.915689	1.05623	1.37372
		124.75	0.75503	1.2652	2.42516	1.95679	3.33702	0.662574	0.731273	0.911888	1.11487	1.35495
		125	0.808903	1.26879	2.49389	1.9592	3.36524	0.651426	0.700969	0.907448	1.15859	1.35181
		125.25	0.847619	1.20955	2.44582	1.97916	3.47234	0.648142	0.746459	0.867959	1.11648	1.38035
		125.5	0.866374	1.29218	2.41933	1.93606	3.41655	0.667593	0.702535	0.802197	1.12753	1.37978
		125.75	0.789899	1.36338	2.48744	1.92276	3.39096	0.683259	0.735185	0.741716	1.1798	1.3652
		126	0.806382	1.4325	2.48931	1.88149	3.30426	0.670025	0.708087	0.719059	1.18825	1.34386
		126.25	0.746563	1.44436	2.42952	1.9687	3.27238	0.660124	0.684972	0.693037	1.15041	1.34761
		126.5	0.788241	1.43538	2.37994	1.89493	3.28194	0.609259	0.688189	0.737045	1.13799	1.38399
		126.75	0.830053	1.39983	2.41154	1.9653	3.36148	0.618739	0.720015	0.75009	1.15453	1.36077
		127	0.706554	1.42505	2.34171	1.93605	3.334	0.623767	0.727902	0.742193	1.14727	1.40178
		127.25	0.705825	1.37657	2.32976	1.88893	3.31108	0.681927	0.706213	0.75472	1.09258	1.28214
		127.5	0.749936	1.35778	2.27666	1.86818	3.3122	0.724808	0.642259	0.784984	1.06272	1.27122
		127.75	0.722472	1.32994	2.39004	1.7935	3.26063	0.733529	0.69165	0.723616	1.0385	1.24466
		128	0.740549	1.27547	2.46692	1.86662	3.30661	0.756402	0.689815	0.702736	1.02326	1.27438
		128.25	0.68768	1.29895	2.49242	1.83978	3.28329	0.79799	0.684478	0.679165	0.988886	1.24206
		128.5	0.723001	1.33542	2.42913	1.76024	3.28527	0.831164	0.692263	0.689235	1.04074	1.24259
		128.75	0.737261	1.2983	2.41584	1.80555	3.32679	0.842595	0.674918	0.69327	1.00294	1.26882
		129	0.708704	1.24826	2.35705	1.80954	3.30306	0.806356	0.629694	0.745777	0.928993	1.22285
		129.25	0.748033	1.34437	2.3516	1.89745	3.2515	0.777954	0.570075	0.733413	0.926097	1.24539
		129.5	0.806904	1.33336	2.44851	1.95687	3.24889	0.814273	0.628646	0.742727	0.961549	1.23687
		129.75	0.861572	1.34846	2.47928	1.90424	3.22024	0.8052	0.621637	0.757256	1.00659	1.23635
		130	0.850605	1.4432	2.50463	1.88841	3.14333	0.79	0.58372	0.788848	0.922846	1.21911
		130.25	0.875544	1.43464	2.43626	1.87938	3.04765	0.763426	0.531755	0.784904	0.929818	1.17016
		130.5	0.79279	1.43351	2.51232	1.87883	3.09215	0.868115	0.533754	0.803129	0.94472	1.14467
		130.75	0.74536	1.40825	2.5727	1.87355	2.98979	0.772734	0.580765	0.820721	1.04763	1.12932
		131	0.789274	1.49144	2.6505	1.85199	2.90912	0.78833	0.610746	0.848155	1.08164	1.10911
		131.25	0.765036	1.48342	2.63354	1.8266	2.92572	0.834601	0.579865	0.793532	1.10686	1.09413
		131.5	0.820367	1.46975	2.59586	1.81551	2.84132	0.753267	0.619537	0.794061	1.14196	1.1093
		131.75	0.926175	1.38786	2.7501	1.82745	2.84218	0.75394	0.580222	0.789924	1.16104	1.05247
		132	0.932541	1.29198	2.65838	1.85433	2.96204	0.720254	0.60172	0.798945	1.1896	1.02765
		132.25	0.926632	1.27162	2.71762	1.89176	2.9942	0.680302	0.64519	0.825689	1.17724	1.0876
		132.5	0.977486	1.26747	2.64677	1.90138	3.00688	0.660394	0.616427	0.812252	1.09999	1.15127
		132.75	1.07954	1.20986	2.77815	1.8074	3.06901	0.677909	0.668354	0.869954	1.19676	1.21331
		133	0.926245	1.10276	2.84747	1.82445	2.98954	0.63239	0.63465	0.845241	1.20319	1.18682
		133.25	0.918049	1.26227	2.79575	1.83556	2.94909	0.545603	0.621686	0.859872	1.25419	1.15228
		133.5	0.884705	1.24997	2.80256	1.83173	2.91306	0.645337	0.59442	0.88854	1.25378	1.20134
		133.75	0.877779	1.26646	2.85876	1.91781	2.8664	0.628801	0.619278	0.904904	1.31374	1.21717
		134	0.94729	1.15578	2.79617	1.91965	2.80029	0.586491	0.62082	0.875201	1.39998	1.26192
		134.25	1.05559	1.21551	2.80212	1.95796	2.8813	0.578004	0.681629	0.849239	1.30272	1.27357
		134.5	1.09406	1.23387	2.77421	2.01762	2.87121	0.537817	0.644876	0.783443	1.18015	1.2621
		134.75	1.06954	1.29569	2.81129	2.0418	2.9753	0.543852	0.653695	0.786293	1.22699	1.3062
		135	1.06316	1.28419	2.83232	2.05155	3.03561	0.554292	0.687695	0.80537	1.25094	1.35655
		135.25	1.0219	1.20704	2.73588	2.05713	3.04593	0.532842	0.699521	0.841141	1.25384	1.32026
		135.5	1.11935	1.1977	2.62893	2.0643	3.10342	0.508713	0.782743	0.86772	1.19222	1.25679
		135.75	1.05609	1.2845	2.55712	2.10069	3.18791	0.566415	0.732968	0.83919	1.17058	1.15962
		136	0.978744	1.29159	2.54447	2.12894	3.13307	0.586408	0.726704	0.855717	1.11869	1.15417
		136.25	0.978537	1.36816	2.53092	2.1876	3.10974	0.600346	0.702406	0.851154	1.12267	1.08531
		136.5	0.942506	1.35246	2.52405	2.17664	3.05571	0.583624	0.726496	0.863427	1.15773	1.01427
		136.75	1.00471	1.2757	2.56064	2.18581	2.90977	0.615228	0.688719	0.804015	1.13702	1.01969
		137	0.986202	1.35793	2.61833	2.19842	2.98159	0.597082	0.728242	0.852931	1.11298	1.01597
		137.25	1.06279	1.44196	2.6212	2.1535	2.93245	0.604857	0.765876	0.855876	1.11183	1.05515
		137.5	0.974485	1.40839	2.69557	2.13163	2.92217	0.608495	0.736505	0.859711	1.09547	1.11346
		137.75	1.02291	1.45397	2.62877	2.17766	2.98439	0.632082	0.720807	0.879692	1.13518	1.10527
		138	0.853338	1.44569	2.6266	2.19386	2.95414	0.604572	0.813169	0.882066	1.14903	1.13156
		138.25	0.864493	1.51731	2.59872	2.16325	3.00269	0.643658	0.824134	0.926863	1.13165	1.1697
		138.5	0.953794	1.51116	2.60733	2.1713	3.18392	0.603612	0.790262	0.874267	1.15833	1.15659
		138.75	0.925775	1.55557	2.58714	2.06979	3.19694	0.656199	0.838925	0.850587	1.12922	1.11267
		139	0.858029	1.54557	2.61028	2.15337	3.2416	0.670374	0.887274	0.823274	1.05774	1.15812
		139.25	0.818674	1.63711	2.6287	2.20761	3.27956	0.646431	0.900347	0.837452	1.06109	1.23368
		139.5	0.803328	1.6895	2.64015	2.29066	3.27788	0.622886	0.912143	0.867711	1.04766	1.23968
		139.75	0.794446	1.62052	2.67317	2.26057	3.26878	0.64862	0.898808	0.891471	1.11865	1.21043
		140	0.915195	1.64381	2.68893	2.27742	3.3143	0.622062	0.784326	0.930768	1.08885	1.23428
		140.25	0.935197	1.64572	2.67903	2.29258	3.38755	0.619995	0.803297	0.90077	1.0737	1.26168
		140.5	0.914392	1.66345	2.75973	2.3092	3.46656	0.610861	0.852515	1.01599	1.05111	1.26834
		140.75	0.877234	1.69026	2.71069	2.26956	3.4232	0.634504	0.888589	1.0265	1.11224	1.27523
		141	0.928321	1.74464	2.68836	2.24661	3.36496	0.636682	0.851625	0.97103	1.18538	1.31166
		141.25	0.847735	1.68002	2.70916	2.26341	3.47246	0.666692	0.829524	0.909637	1.07423	1.2684
		141.5	0.834847	1.71761	2.60634	2.32108	3.45232	0.655381	0.817627	0.907353	1.07156	1.28414
		141.75	0.896663	1.70445	2.51908	2.35797	3.39603	0.671232	0.886903	0.905732	1.04471	1.33488
		142	0.877725	1.70154	2.46229	2.44089	3.35566	0.680824	0.871202	0.924742	1.12819	1.25746
		142.25	0.831101	1.62212	2.56628	2.44171	3.36668	0.690997	0.853764	0.952204	1.21756	1.20494
		142.5	0.779861	1.68122	2.51106	2.3984	3.40303	0.657072	0.913913	1.02239	1.13594	1.12041
		142.75	0.774372	1.6041	2.46573	2.43387	3.35918	0.613949	0.928455	1.07306	1.13643	1.07076
		143	0.812239	1.71234	2.44798	2.33485	3.46913	0.583697	0.949609	1.05813	1.17544	1.08784
		143.25	0.871887	1.67689	2.37996	2.32627	3.43899	0.614228	0.857349	1.17054	1.1841	1.10527
		143.5	0.979943	1.6638	2.38905	2.37401	3.5161	0.599349	0.790682	1.19062	1.24961	1.10866
		143.75	0.957625	1.59498	2.36614	2.44632	3.48297	0.618331	0.817786	1.22583	1.32823	1.15341
		144	0.982961	1.63801	2.30698	2.39824	3.45803	0.609362	0.749097	1.16661	1.33675	1.17532
		144.25	1.02927	1.51387	2.33082	2.3654	3.47597	0.663959	0.706101	1.22616	1.29175	1.23431
		144.5	1.02744	1.54778	2.35748	2.30067	3.49562	0.644879	0.692542	1.22348	1.26401	1.21247
		144.75	1.00917	1.51471	2.42889	2.29824	3.55907	0.63579	0.690324	1.2674	1.21656	1.19038
		145	0.956352	1.61539	2.50712	2.25503	3.50625	0.607327	0.699069	1.21534	1.26901	1.16641
		145.25	0.930392	1.65927	2.47614	2.28185	3.48159	0.638555	0.703494	1.20661	1.27046	1.14615
		145.5	1.0715	1.74734	2.52004	2.31751	3.43207	0.632177	0.653304	1.17803	1.42241	1.17582
		145.75	0.993371	1.82432	2.55044	2.34515	3.41889	0.643205	0.631458	1.22002	1.4066	1.1714
		146	1.03843	1.75361	2.52303	2.33334	3.46156	0.621349	0.674748	1.2708	1.42733	1.11654
		146.25	1.06014	1.72607	2.5554	2.42454	3.48438	0.659405	0.65828	1.32232	1.35727	1.1023
		146.5	1.05996	1.68639	2.5395	2.439	3.4421	0.706275	0.655755	1.23414	1.2929	1.07149
		146.75	1.02892	1.75032	2.59864	2.47817	3.40293	0.710489	0.657646	1.27375	1.32399	1.04289
		147	1.102	1.63933	2.58452	2.51265	3.35136	0.721818	0.600039	1.19203	1.41788	1.02897
		147.25	1.01728	1.59991	2.61612	2.51112	3.31732	0.684342	0.624084	1.14529	1.40326	0.982832
		147.5	1.02411	1.48711	2.61953	2.6008	3.29418	0.646715	0.606861	1.0957	1.38175	0.982424
		147.75	1.07033	1.41264	2.58313	2.6057	3.24454	0.71958	0.619791	1.09945	1.35273	1.00392
		148	1.00523	1.38235	2.61968	2.56878	3.26023	0.769476	0.694161	1.12225	1.36235	1.02389
		148.25	1.04504	1.33734	2.61376	2.57206	3.32612	0.742754	0.696509	1.17258	1.38438	1.07225
		148.5	1.16236	1.3212	2.62831	2.49383	3.33836	0.729248	0.721044	1.15852	1.33767	1.06428
		148.75	1.10739	1.18841	2.63505	2.57333	3.40571	0.673077	0.7297	1.14452	1.27646	1.07926
		149	1.2032	1.2531	2.63892	2.60303	3.4126	0.701073	0.690209	1.02941	1.29117	1.09544
		149.25	1.14801	1.19226	2.63897	2.60392	3.4696	0.697824	0.696953	1.0801	1.28091	1.14092
		149.5	1.10705	1.21762	2.64277	2.63697	3.41995	0.697478	0.664961	1.17283	1.3014	1.15771
		149.75	1.09386	1.21697	2.69282	2.72279	3.44986	0.624128	0.692961	1.16903	1.25735	1.17513
		150	1.17959	1.14876	2.69989	2.77986	3.48811	0.663404	0.670927	1.15804	1.24885	1.11064
		150.25	1.15097	1.15338	2.60918	2.77536	3.42605	0.732157	0.673612	1.13361	1.258	1.03341
		150.5	1.13192	1.18044	2.65139	2.72827	3.31236	0.738123	0.591588	1.10996	1.27159	0.997374
		150.75	1.08042	1.31521	2.58728	2.76722	3.36992	0.703494	0.631753	1.14272	1.26429	1.04726
		151	0.981508	1.35693	2.60557	2.77764	3.43532	0.688642	0.616163	1.18699	1.26619	1.07163
		151.25	0.964007	1.46037	2.54241	2.75501	3.47041	0.649755	0.671077	1.16894	1.15091	1.13625
		151.5	0.878992	1.44083	2.59129	2.6908	3.40008	0.674024	0.682192	1.20103	1.06493	1.2046
		151.75	1.02538	1.40436	2.6343	2.74715	3.45943	0.690254	0.732472	1.24269	1.02444	1.17411
		152	1.05093	1.37563	2.63423	2.8069	3.44234	0.711135	0.651403	1.2323	1.00604	1.17443
		152.25	1.03472	1.41017	2.62969	2.73752	3.5188	0.725864	0.64478	1.3243	1.06306	1.18443
		152.5	1.0043	1.4239	2.66611	2.84282	3.47446	0.643528	0.607344	1.3214	1.12156	1.13765
		152.75	1.07793	1.46989	2.67358	2.76466	3.44907	0.63876	0.630246	1.27419	1.12997	1.177
		153	0.979611	1.4983	2.80929	2.80427	3.55706	0.610413	0.694597	1.26599	1.12151	1.20057
		153.25	0.961083	1.54248	2.8778	2.73345	3.5369	0.626189	0.710668	1.29534	1.04694	1.13856
		153.5	0.891262	1.50934	2.9066	2.72752	3.51052	0.626107	0.721402	1.28298	1.00065	1.11273
		153.75	0.898097	1.52244	2.82994	2.76225	3.46961	0.574926	0.685737	1.37852	1.0946	1.21932
		154	0.942572	1.50838	2.8786	2.86422	3.4337	0.56775	0.732587	1.40177	1.08398	1.15925
		154.25	0.971647	1.61732	2.88228	2.92875	3.37272	0.558945	0.677096	1.38527	1.08607	1.21366
		154.5	1.06193	1.62926	2.8259	3.03281	3.34321	0.60535	0.683687	1.44872	1.18461	1.19844
		154.75	1.09997	1.57868	2.89426	3.02006	3.27939	0.599575	0.695939	1.41906	1.22063	1.18098
		155	1.1023	1.66966	2.85216	3.03472	3.26091	0.565582	0.662239	1.39454	1.2281	1.14716
		155.25	1.14428	1.55329	2.8597	3.09627	3.34081	0.581246	0.668571	1.37846	1.20951	1.11485
		155.5	1.2452	1.54352	2.87061	3.07339	3.42894	0.650326	0.738745	1.29145	1.2785	1.0509
		155.75	1.28088	1.48914	2.81694	3.04265	3.46318	0.64545	0.741237	1.28847	1.35371	1.12283
		156	1.30682	1.50425	2.83444	3.05129	3.44561	0.65784	0.679231	1.22806	1.33351	1.09027
		156.25	1.31087	1.58501	2.80644	3.10814	3.51378	0.611417	0.655501	1.18566	1.30802	1.15725
		156.5	1.27668	1.54043	2.77601	3.16983	3.45408	0.612882	0.688708	1.21078	1.3458	1.21612
		156.75	1.20435	1.62296	2.79061	3.13844	3.37385	0.619037	0.699372	1.24404	1.27364	1.21813
		157	1.26393	1.58539	2.87848	3.17445	3.29824	0.594591	0.730535	1.25454	1.30083	1.18309
		157.25	1.21617	1.5135	2.94172	3.11744	3.24955	0.657775	0.736762	1.18384	1.3135	1.23507
		157.5	1.20514	1.55328	2.93388	3.12325	3.2478	0.63395	0.785332	1.17545	1.26342	1.17518
		157.75	1.24496	1.55232	2.89351	3.11673	3.17064	0.614037	0.76489	1.05188	1.2243	1.20977
		158	1.35069	1.54551	2.87958	3.08206	3.11913	0.597491	0.759432	0.997524	1.15357	1.12726
		158.25	1.34214	1.41182	2.94576	3.10127	3.1588	0.656698	0.743743	1.00028	1.1374	1.08368
		158.5	1.3279	1.38184	2.87063	3.12095	3.07218	0.63571	0.746933	0.964329	1.06822	1.07788
		158.75	1.31691	1.33099	2.85731	3.17057	3.02776	0.64484	0.698084	0.921348	1.01057	1.07932
		159	1.33203	1.35642	2.85778	3.08287	2.97964	0.661292	0.67569	0.884741	1.05942	1.07212
		159.25	1.26425	1.41413	2.90786	3.06289	3.06495	0.648095	0.719526	0.876816	1.07338	1.08
		159.5	1.22125	1.37471	2.83807	3.11022	3.07637	0.695773	0.741864	0.871806	1.09543	1.129
		159.75	1.2343	1.3291	2.79332	3.11236	3.10339	0.635786	0.760065	0.855938	1.12801	1.14847
		160	1.16893	1.39	2.80002	3.08508	3.02485	0.612773	0.768432	0.925953	1.0931	1.14501
		160.25	1.23495	1.35529	2.71532	3.01861	2.91426	0.637375	0.822908	0.925794	1.03015	1.14619
		160.5	1.38266	1.30273	2.71338	3.01998	2.97459	0.681056	0.807809	0.931678	0.988573	1.06639
		160.75	1.42298	1.36132	2.71388	3.05005	2.92734	0.73538	0.786393	0.894092	1.02375	1.10185
		161	1.37147	1.28301	2.79545	3.0237	2.91106	0.72994	0.83503	0.944963	0.991589	1.1222
		161.25	1.36266	1.23368	2.81126	3.01265	2.96238	0.757006	0.804	0.961102	1.03249	1.04451
		161.5	1.27827	1.19405	2.75913	3.00264	2.93057	0.759263	0.832405	0.985571	1.0134	1.03616
		161.75	1.35683	1.24375	2.72396	2.88581	2.98072	0.761767	0.776301	1.07674	0.978365	1.0744
		162	1.27684	1.31764	2.74541	2.93566	3.08403	0.701985	0.813961	1.09378	0.96511	1.03645
		162.25	1.27115	1.35056	2.76663	2.87943	3.14864	0.716335	0.843544	1.1743	1.03858	1.08709
		162.5	1.19216	1.3094	2.73441	2.81977	3.22946	0.716841	0.862934	1.18016	1.0558	1.12445
		162.75	1.21987	1.41181	2.69525	2.77241	3.20244	0.752254	0.837272	1.14826	1.05538	1.17022
		163	1.20537	1.46337	2.76711	2.67246	3.17075	0.752454	0.833525	1.14325	1.06152	1.1936
		163.25	1.21811	1.48055	2.76346	2.72644	3.19244	0.776643	0.802716	1.05515	1.05433	1.17826
		163.5	1.20373	1.46791	2.86604	2.67644	3.13341	0.772225	0.825511	0.942131	1.07821	1.16943
		163.75	1.28925	1.54996	2.88156	2.67339	3.04914	0.757048	0.854815	0.93706	1.05439	1.19931
		164	1.27623	1.47097	2.79426	2.71467	3.0361	0.733359	0.867653	0.934816	1.03533	1.21097
		164.25	1.23278	1.48411	2.74065	2.69335	3.10124	0.711052	0.906756	0.90872	1.06276	1.23484
		164.5	1.21672	1.6503	2.73552	2.68288	3.08238	0.702829	0.934821	0.907583	0.970002	1.26614
		164.75	1.18696	1.63877	2.79934	2.75358	3.07049	0.673051	0.945268	0.889606	0.982545	1.31176
		165	1.10985	1.65175	2.71042	2.76308	3.1162	0.719305	0.880602	0.899091	0.911644	1.37429
		165.25	1.23507	1.80248	2.73248	2.81089	3.05035	0.745318	0.840699	0.880531	0.913067	1.3213
		165.5	1.19707	1.8264	2.80605	2.68212	3.03732	0.757604	0.77814	0.896578	0.946532	1.25513
		165.75	1.18485	1.76317	2.78745	2.61841	3.05143	0.717259	0.750915	0.905049	0.92751	1.29056
		166	1.19376	1.76431	2.88556	2.59236	3.02043	0.767946	0.76786	0.942176	0.926507	1.26537
		166.25	1.21713	1.77044	2.80966	2.5663	3.07658	0.742302	0.718726	0.927806	0.922119	1.31725
		166.5	1.29277	1.80067	2.76554	2.50744	3.11113	0.720421	0.71672	0.909709	0.895953	1.28572
		166.75	1.23445	1.86091	2.85795	2.48971	3.17723	0.667202	0.631988	0.886495	0.860362	1.30696
		167	1.2475	1.79868	2.83427	2.52991	3.25798	0.65888	0.607347	0.910975	0.885454	1.32166
		167.25	1.27403	1.84637	2.87602	2.53595	3.24148	0.739028	0.633811	0.955255	0.944839	1.36003
		167.5	1.20864	1.75267	2.92336	2.53472	3.31364	0.736304	0.643392	0.91771	0.898327	1.27938
		167.75	1.15078	1.68303	2.92104	2.4884	3.31618	0.770063	0.703401	0.859954	0.909032	1.28603
		168	1.12891	1.66751	2.94752	2.46517	3.26613	0.709213	0.669307	0.84257	0.916895	1.21516
		168.25	1.11027	1.63731	3.01734	2.54415	3.14015	0.713476	0.694925	0.872925	0.875305	1.17607
		168.5	1.11432	1.66105	3.00347	2.53822	3.11003	0.71244	0.667229	0.902501	0.895218	1.09699
		168.75	1.04688	1.68865	2.95389	2.45893	3.16159	0.67357	0.660942	0.880106	0.87775	1.13066
		169	1.14404	1.7397	2.91588	2.43716	3.13078	0.670351	0.646371	0.920718	0.874906	1.10769
		169.25	1.14682	1.73629	2.954	2.48496	3.13259	0.685177	0.636016	0.841052	0.840542	1.05896
		169.5	1.18895	1.8031	2.95507	2.58064	3.18756	0.646272	0.616902	0.837725	0.824054	1.06329
		169.75	1.23291	1.81972	2.93292	2.52189	3.16914	0.681242	0.619994	0.836974	0.779931	1.07554
		170	1.18904	1.81772	3.01461	2.5088	3.17914	0.674379	0.672959	0.87079	0.727143	1.08452
		170.25	1.18038	1.77743	3.00243	2.48158	3.08698	0.674322	0.662997	0.905893	0.785464	1.09953
		170.5	1.13915	1.85669	2.98406	2.49684	3.02292	0.672475	0.722321	0.891572	0.75071	1.08597
		170.75	1.04345	1.81433	3.03579	2.44216	3.00957	0.67629	0.78973	0.873315	0.738598	1.02822
		171	1.05019	1.71421	3.07965	2.45116	3.03908	0.646222	0.795629	0.838304	0.806173	0.95856
		171.25	1.07932	1.72062	3.10747	2.50101	3.04482	0.657997	0.807777	0.82642	0.802458	0.927406
		171.5	1.07813	1.70864	3.08784	2.49404	3.09887	0.726006	0.780052	0.875467	0.789203	0.96639
		171.75	1.05625	1.72053	3.03013	2.43694	3.02063	0.733902	0.773239	0.848562	0.800787	0.930901
		172	1.09064	1.63108	2.98712	2.45276	3.03654	0.761362	0.755456	0.867514	0.833404	0.964866
		172.25	1.15092	1.62958	3.00064	2.43202	3.17991	0.752791	0.74079	0.956688	0.761331	1.00596
		172.5	1.141	1.63302	3.04455	2.36657	3.18011	0.723647	0.705775	0.989131	0.755742	1.0345
		172.75	1.11817	1.64042	3.0666	2.3726	3.24781	0.689435	0.696131	0.973116	0.739521	1.08602
		173	1.10883	1.62136	3.04666	2.43721	3.27591	0.681468	0.671538	0.98959	0.762593	1.07667
		173.25	1.0114	1.68403	3.05087	2.36129	3.33953	0.650149	0.677771	1.00619	0.823305	1.023
		173.5	0.922405	1.8056	3.00813	2.32543	3.38315	0.652977	0.698801	0.957142	0.789166	0.977423
		173.75	0.99073	1.77475	3.08429	2.35629	3.31997	0.650203	0.73924	0.952616	0.814741	0.950483
		174	0.984735	1.64623	3.02662	2.31196	3.35824	0.667828	0.734158	0.949098	0.840723	0.967389
		174.25	1.05243	1.64241	3.02409	2.30181	3.25853	0.646109	0.715511	0.898867	0.81835	0.943634
		174.5	0.983687	1.69461	3.07066	2.25017	3.13723	0.640075	0.725493	0.941074	0.889217	0.934326
		174.75	1.00679	1.79374	3.05091	2.24334	3.17217	0.64785	0.72704	0.998825	0.904166	0.8961
		175	1.11091	1.86813	3.04612	2.19098	3.21984	0.64321	0.701258	0.966508	0.946261	0.901222
		175.25	1.04414	1.76777	3.06678	2.12721	3.33493	0.659706	0.680693	0.947038	0.875251	0.898173
		175.5	1.04704	1.73373	3.05131	2.09538	3.32045	0.667376	0.668618	0.949834	0.908544	0.922596
		175.75	0.938928	1.80972	3.12118	2.05928	3.4206	0.648512	0.675018	0.97397	0.88571	0.904826
		176	0.892627	1.7825	3.0751	2.01087	3.40793	0.663622	0.654749	1.00555	0.919013	0.888118
		176.25	0.951253	1.77142	3.07963	2.0859	3.3634	0.679032	0.694156	1.07192	0.895443	0.842045
		176.5	0.934481	1.77594	3.08363	2.07011	3.37443	0.675633	0.772344	1.05193	1.00201	0.812341
		176.75	1.03895	1.74967	3.18036	2.09468	3.44087	0.681539	0.795386	1.09168	1.00975	0.862547
		177	1.06313	1.70862	3.14141	2.02794	3.43177	0.654574	0.826677	1.18872	1.00066	0.850316
		177.25	1.08951	1.68472	3.1625	2.02868	3.40543	0.710814	0.795852	1.08418	1.07793	0.817135
		177.5	1.15033	1.64517	3.26518	2.05269	3.43349	0.739991	0.760067	1.04851	1.05022	0.830665
		177.75	1.10163	1.61931	3.22077	2.06571	3.41595	0.676532	0.734798	1.0806	1.09202	0.805394
		178	1.18057	1.7428	3.15141	2.0486	3.50237	0.695241	0.715615	1.08743	1.09494	0.888313
		178.25	1.23718	1.69822	3.14972	2.05102	3.39802	0.68561	0.694449	1.02608	1.09404	0.869657
		178.5	1.12996	1.62197	3.11255	1.9379	3.34785	0.620683	0.701867	1.02723	1.13284	0.886287
		178.75	1.08442	1.53919	3.03249	1.91006	3.32332	0.638142	0.66496	1.03397	1.05283	0.884335
		179	1.02191	1.58987	3.02658	1.82233	3.27259	0.641657	0.650681	1.0271	1.02404	0.880164
		179.25	1.06472	1.52056	3.14009	1.8525	3.27724	0.607007	0.628361	1.00086	1.04353	0.860717
		179.5	0.901119	1.50977	3.09967	1.92094	3.25733	0.654039	0.624955	0.993221	1.09046	0.833785
		179.75	0.866185	1.47256	3.16875	1.86214	3.32906	0.674062	0.703206	0.950639	1.04619	0.831807
		180	0.942389	1.4983	3.15542	1.89798	3.38027	0.620116	0.73527	0.936406	1.02853	0.815883
		180.25	0.972418	1.44079	3.16405	1.82026	3.36912	0.640999	0.695605	0.941353	1.02196	0.825235
		180.5	0.950263	1.47733	3.06506	1.89333	3.40725	0.661365	0.669137	0.991671	1.0127	0.826908
		180.75	0.958864	1.45136	3.02787	1.84272	3.42534	0.711619	0.683855	0.947924	0.991489	0.827018
		181	0.9465	1.36704	3.07695	1.7946	3.3743	0.712367	0.6203	0.905993	0.873425	0.897139
		181.25	1.00441	1.40592	3.02111	1.85324	3.41325	0.756223	0.617681	0.898911	0.932827	0.879707
		181.5	1.13108	1.41619	3.04711	1.88238	3.37435	0.725259	0.672545	0.835904	0.932091	0.899269
		181.75	1.06305	1.33582	3.04291	1.95184	3.23138	0.734819	0.742036	0.836718	0.918928	0.914485
		182	1.01248	1.24722	3.03558	1.93913	3.19559	0.690726	0.72103	0.804296	0.873507	0.939694
		182.25	0.952808	1.35078	3.00845	1.94223	3.17972	0.659255	0.804872	0.829084	0.895817	1.02183
		182.5	1.10344	1.33925	3.02586	1.92774	3.15134	0.690789	0.801529	0.831073	0.904221	0.972396
		182.75	1.05666	1.34077	2.98261	2.02986	3.1968	0.704651	0.763091	0.886968	0.86273	1.03727
		183	1.15803	1.38351	2.94775	2.11652	3.24661	0.679764	0.752512	0.9296	0.820602	0.998154
		183.25	1.20766	1.27169	2.91151	2.06232	3.3007	0.670868	0.751543	0.971226	0.791669	0.985801
		183.5	1.04732	1.24627	2.98682	2.07949	3.34416	0.719251	0.823072	0.951226	0.821995	0.965349
		183.75	1.06553	1.26357	2.95712	2.11752	3.39825	0.742601	0.868098	0.94389	0.841136	1.00008
		184	1.1359	1.38565	3.00745	2.11659	3.41333	0.770309	0.846455	0.936118	0.851563	0.922884
		184.25	1.15314	1.43009	3.04592	2.11131	3.43787	0.726668	0.878928	0.982538	0.793617	0.868998
		184.5	1.06262	1.41574	3.02626	2.14583	3.3504	0.737329	0.800098	0.943269	0.795483	0.806793
		184.75	1.13333	1.29901	3.0413	2.20957	3.32216	0.732815	0.829283	0.912302	0.756286	0.777108
		185	1.15963	1.21614	3.07491	2.16947	3.32067	0.761474	0.817504	0.93723	0.763348	0.787166
		185.25	1.15286	1.13866	2.99691	2.16044	3.28076	0.747362	0.862619	0.886362	0.77007	0.777087
		185.5	1.21115	1.2253	2.9767	2.18693	3.29618	0.725764	0.886109	0.880555	0.762627	0.759433
		185.75	1.21031	1.18908	3.06107	2.30831	3.22628	0.702244	0.838999	0.869264	0.733855	0.809131
		186	1.31974	1.22289	3.0199	2.2265	3.17031	0.685807	0.814305	0.891817	0.816803	0.820144
		186.25	1.37748	1.21969	3.03796	2.18655	3.17545	0.623189	0.765824	0.95763	0.761419	0.779812
		186.5	1.25513	1.27675	2.9888	2.13058	3.19821	0.622514	0.796873	0.931901	0.711297	0.80896
		186.75	1.30562	1.37828	2.97968	2.10271	3.19281	0.640935	0.817118	0.95786	0.704299	0.77762
		187	1.33292	1.43955	2.96545	2.13755	3.22717	0.659231	0.692874	0.927635	0.721732	0.747639
		187.25	1.29891	1.50139	2.89422	2.15354	3.1272	0.62386	0.701827	0.960617	0.741191	0.774576
		187.5	1.35145	1.52486	2.83056	2.21136	3.07644	0.625896	0.684602	1.03082	0.739937	0.840798
		187.75	1.4014	1.51534	2.80829	2.2543	3.0916	0.602027	0.760905	1.01781	0.773945	0.879263
		188	1.32216	1.47297	2.75979	2.23797	3.02878	0.583761	0.785137	1.01948	0.753376	0.869164
		188.25	1.24459	1.51738	2.79461	2.2433	2.97444	0.618659	0.810184	1.01445	0.79738	0.866238
		188.5	1.23894	1.59133	2.81137	2.23158	2.93732	0.663011	0.797157	1.0253	0.773199	0.867161
		188.75	1.22139	1.61157	2.83007	2.27472	2.93927	0.650584	0.843022	1.02638	0.765317	0.834493
		189	1.14215	1.61025	2.79574	2.21844	2.86191	0.705337	0.849807	1.04653	0.758461	0.818661
		189.25	1.17214	1.55631	2.75007	2.32785	2.7771	0.680399	0.777433	0.97649	0.745586	0.842488
		189.5	1.14682	1.54965	2.67421	2.29435	2.71999	0.691826	0.729064	1.0025	0.716934	0.89034
		189.75	1.22591	1.53752	2.66043	2.34386	2.70488	0.689024	0.698844	1.03988	0.723531	0.910405
		190	1.20804	1.54382	2.64961	2.34916	2.69773	0.681359	0.773682	1.02871	0.761352	0.944117
		190.25	1.20923	1.45621	2.71081	2.33452	2.69733	0.68837	0.74232	1.00658	0.773263	0.985956
		190.5	1.0972	1.41879	2.63904	2.33531	2.63188	0.618811	0.647773	1.00683	0.770964	0.99805
		190.75	1.11701	1.43811	2.56769	2.32488	2.71613	0.62791	0.670974	1.05491	0.864667	0.936278
		191	1.16136	1.45443	2.57268	2.31398	2.74431	0.612258	0.646011	1.03383	0.908269	0.897675
		191.25	1.18701	1.4872	2.55716	2.30404	2.8126	0.644798	0.701955	0.998964	0.945455	0.939315
		191.5	1.16782	1.44982	2.50683	2.31579	2.86911	0.643253	0.719394	0.997869	0.862475	0.940531
		191.75	1.18734	1.38071	2.50813	2.32122	2.88756	0.665875	0.696468	0.98198	0.848702	0.9314
		192	1.1973	1.41531	2.50829	2.28576	2.87113	0.615692	0.683409	0.988136	0.927451	0.953926
		192.25	1.24796	1.3303	2.52356	2.30807	2.91112	0.600589	0.707816	0.99919	0.898238	1.00139
		192.5	1.09346	1.30569	2.53158	2.28079	2.90052	0.63181	0.702919	1.00003	1.00142	0.956171
		192.75	1.1869	1.25563	2.57262	2.19894	2.84376	0.661183	0.711006	1.00625	1.05323	0.954601
		193	1.20681	1.1643	2.55216	2.25169	2.83029	0.689598	0.769269	1.00979	1.02872	0.919882
		193.25	1.2387	1.18505	2.60957	2.19346	2.82746	0.72512	0.836089	0.987665	1.02163	0.926741
		193.5	1.29866	1.19285	2.58346	2.28604	2.82605	0.699883	0.80418	1.04562	0.997192	0.922556
		193.75	1.31808	1.27133	2.58286	2.32105	2.78754	0.66531	0.720135	1.05866	0.950216	0.889808
		194	1.31161	1.3257	2.59138	2.36415	2.82159	0.688818	0.793111	1.0426	0.894038	0.902991
		194.25	1.2991	1.36961	2.65946	2.36484	2.76354	0.670753	0.821221	1.06749	0.855882	0.906146
		194.5	1.29228	1.44019	2.65983	2.44855	2.81336	0.61326	0.759213	1.1036	0.949584	0.873792
		194.75	1.23055	1.38692	2.66974	2.34027	2.75472	0.597141	0.72214	1.09331	1.02467	0.841147
		195	1.1981	1.41314	2.63143	2.32001	2.79803	0.584421	0.680837	1.11039	1.10664	0.852258
		195.25	1.14247	1.45925	2.60352	2.33535	2.79379	0.556502	0.618371	1.0979	1.14631	0.838899
		195.5	1.28093	1.4713	2.6759	2.28053	2.77662	0.552412	0.63974	1.13291	1.11264	0.868209
		195.75	1.27679	1.43863	2.69435	2.35298	2.78599	0.587897	0.627549	1.11629	1.16135	0.840922
		196	1.3197	1.44267	2.61225	2.31174	2.70426	0.571932	0.644589	1.08083	1.14436	0.835936
		196.25	1.28167	1.38679	2.5767	2.23565	2.64382	0.561136	0.689966	1.06459	1.16173	0.806942
		196.5	1.30191	1.45196	2.56077	2.15596	2.60727	0.569588	0.636791	0.970399	1.12342	0.785438
		196.75	1.29437	1.3976	2.56002	2.12302	2.55779	0.585222	0.643697	0.979477	1.15041	0.829256
		197	1.29464	1.35182	2.46313	2.1114	2.56298	0.606807	0.653708	0.983482	1.0956	0.822488
		197.25	1.31103	1.37148	2.36803	2.0734	2.49679	0.604776	0.668733	0.980808	1.08539	0.822043
		197.5	1.4424	1.38954	2.3781	2.09066	2.5476	0.647731	0.668502	1.03395	1.11026	0.815942
		197.75	1.3797	1.44186	2.39169	2.18429	2.56268	0.620271	0.704688	1.05217	1.15229	0.828425
		198	1.3236	1.42933	2.362	2.27604	2.55818	0.625712	0.701362	1.03226	1.11941	0.875099
		198.25	1.346	1.55946	2.33044	2.25747	2.50548	0.622023	0.725109	1.04096	1.15046	0.882356
		198.5	1.39408	1.57804	2.40368	2.2723	2.55722	0.602286	0.724398	1.09136	1.14932	0.881504
		198.75	1.37463	1.57533	2.42117	2.271	2.52184	0.534429	0.737383	1.09044	1.14278	0.88093
		199	1.38798	1.64586	2.40625	2.26238	2.49042	0.566609	0.738278	1.02179	1.21417	0.890724
		199.25	1.19925	1.63831	2.47555	2.25914	2.58244	0.591035	0.738025	1.03818	1.2863	0.903167
		199.5	1.15671	1.72797	2.42822	2.26726	2.63918	0.605676	0.701789	1.04736	1.29396	0.887903
		199.75	1.11047	1.81824	2.447	2.26837	2.67265	0.670233	0.711044	1.00394	1.32272	0.938588
		200	1.19094	1.82675	2.43287	2.20428	2.69808	0.671955	0.676562	1.04088	1.35181	0.926563
		200.25	1.11917	1.71718	2.45191	2.16992	2.68198	0.685676	0.650234	0.989868	1.40682	0.898086
		200.5	1.10504	1.5777	2.48341	2.15861	2.65588	0.685036	0.677595	1.01146	1.42766	0.902274
		200.75	1.0895	1.49637	2.41042	2.19365	2.641	0.689359	0.646625	1.03735	1.48413	0.83471
		201	1.1039	1.41034	2.3999	2.19962	2.6648	0.696994	0.664389	1.07398	1.48394	0.832981
		201.25	1.1207	1.40121	2.36485	2.13382	2.73399	0.650935	0.743313	1.00494	1.48097	0.853112
		201.5	1.0762	1.45102	2.40132	2.13624	2.70566	0.673181	0.74452	1.00456	1.42266	0.932562
		201.75	1.08558	1.44733	2.34125	2.12442	2.6327	0.66048	0.752395	1.03858	1.43611	0.955965
		202	1.15995	1.36688	2.45543	2.18224	2.66747	0.674326	0.788794	0.970384	1.39228	0.951142
		202.25	1.14155	1.4195	2.49491	2.21877	2.64004	0.657564	0.807042	0.947031	1.4108	0.986041
		202.5	1.10523	1.4577	2.51166	2.17225	2.59602	0.717707	0.836365	0.913265	1.44859	1.0233
		202.75	1.20099	1.45288	2.43471	2.27994	2.62025	0.694495	0.904075	0.90978	1.41229	1.03858
		203	1.18403	1.41333	2.54383	2.18891	2.51847	0.683358	0.940741	0.941278	1.42277	1.02839
		203.25	1.11973	1.47225	2.56447	2.13741	2.58315	0.686495	0.906626	0.925886	1.44882	0.967388
		203.5	1.15658	1.37128	2.69303	2.12356	2.61655	0.66751	0.888257	0.919388	1.49633	0.884718
		203.75	1.15444	1.32758	2.7446	2.19153	2.65206	0.688841	0.865603	0.913926	1.53596	0.908348
		204	1.12893	1.34998	2.77485	2.20358	2.70754	0.704348	0.904696	0.961337	1.54035	0.854369
		204.25	1.2125	1.28066	2.74502	2.28335	2.74195	0.671031	0.853535	0.967539	1.52422	0.821257
		204.5	1.18651	1.22993	2.76225	2.28836	2.83037	0.711608	0.81295	1.00047	1.49367	0.787918
		204.75	1.2328	1.27753	2.77072	2.29391	2.91706	0.735984	0.777365	1.01131	1.44892	0.856253
		205	1.29446	1.26341	2.74962	2.33058	2.9885	0.726208	0.69999	1.09026	1.37103	0.873645
		205.25	1.29281	1.33067	2.75615	2.32401	2.899	0.744364	0.711075	1.01966	1.35946	0.880902
		205.5	1.30741	1.36266	2.71829	2.39387	2.96086	0.723727	0.668617	0.931517	1.38675	0.935932
		205.75	1.44724	1.42447	2.7194	2.37206	2.89379	0.730981	0.715532	0.899503	1.36643	0.863989
		206	1.43637	1.44773	2.64475	2.27837	2.91664	0.733716	0.73535	0.883077	1.3	0.891489
		206.25	1.51162	1.39934	2.65281	2.30875	2.91509	0.753875	0.733331	0.870401	1.2941	0.904122
		206.5	1.53424	1.31631	2.58654	2.21401	2.95389	0.729023	0.69134	0.829828	1.34875	0.948589
		206.75	1.50471	1.31897	2.64832	2.19121	3.02824	0.77446	0.677364	0.866908	1.36643	0.925583
		207	1.52655	1.30499	2.65998	2.22039	3.06659	0.76406	0.637078	0.858349	1.36803	0.86151
		207.25	1.53445	1.306	2.63405	2.19342	3.07977	0.754172	0.599982	0.850794	1.34124	0.899798
		207.5	1.55876	1.3179	2.69538	2.23216	3.0631	0.750423	0.632756	0.873936	1.27822	0.872707
		207.75	1.54403	1.36423	2.68191	2.24572	3.01321	0.781971	0.636593	0.872684	1.29881	0.892186
		208	1.51753	1.34903	2.72446	2.32303	3.01889	0.796339	0.673265	0.896748	1.40038	0.833643
		208.25	1.46571	1.34546	2.83177	2.33496	3.08339	0.794229	0.633294	0.862874	1.47458	0.880359
		208.5	1.45815	1.3944	2.85615	2.29043	3.05115	0.799072	0.627005	0.860904	1.47861	0.892736
		208.75	1.63927	1.40211	2.87099	2.24723	3.10878	0.800799	0.698077	0.913071	1.4571	0.886546
		209	1.54206	1.32839	2.89908	2.17484	3.02066	0.808179	0.664476	0.947902	1.45721	0.898971
		209.25	1.61991	1.37974	2.88499	2.12854	3.03763	0.848984	0.66999	0.962856	1.51872	0.870508
		209.5	1.60863	1.38777	2.90318	2.07109	3.17049	0.860035	0.752334	1.00314	1.52558	0.938121
		209.75	1.63286	1.44678	2.92997	2.19311	3.24092	0.844418	0.70792	0.974676	1.49542	0.943813
		210	1.61173	1.47461	2.89998	2.21331	3.13763	0.818943	0.74227	0.998759	1.50583	1.00511
		210.25	1.55771	1.44229	2.87142	2.15402	3.06213	0.791987	0.755426	0.952204	1.48931	1.06156
		210.5	1.6342	1.44105	2.84749	2.1817	3.02681	0.782012	0.837663	0.979142	1.4932	1.0784
		210.75	1.59994	1.39321	2.853	2.11244	3.03104	0.81124	0.808311	0.976032	1.48506	1.12159
		211	1.64388	1.44469	2.83495	2.16364	3.10517	0.789461	0.775892	1.0136	1.48687	1.11988
		211.25	1.66602	1.45386	2.85795	2.1374	3.17842	0.766955	0.773786	0.979439	1.42638	1.08964
		211.5	1.68115	1.52457	2.83399	2.17017	3.20613	0.790888	0.817385	0.970156	1.42737	1.05541
		211.75	1.77105	1.49524	2.96446	2.15268	3.23714	0.771947	0.811761	0.929843	1.35212	1.05484
		212	1.63256	1.50785	3.05141	2.13531	3.3079	0.744341	0.852624	0.987966	1.26569	1.10242
		212.25	1.54286	1.47246	3.11457	2.154	3.34001	0.754325	0.818321	0.994743	1.24896	1.11056
		212.5	1.6159	1.34304	3.13834	2.14858	3.34088	0.697183	0.84167	0.974933	1.23499	1.17644
		212.75	1.58364	1.35743	3.18167	2.15992	3.38111	0.727865	0.798522	0.961106	1.25892	1.23254
		213	1.74921	1.4053	3.18451	2.19764	3.3201	0.768211	0.804849	0.959377	1.28655	1.29169
		213.25	1.58476	1.43097	3.19355	2.24917	3.41621	0.753158	0.7772	0.975312	1.3198	1.28534
		213.5	1.6058	1.40405	3.10037	2.23829	3.42303	0.768642	0.744195	0.954976	1.25093	1.21627
		213.75	1.49449	1.42047	3.08374	2.29033	3.41922	0.750314	0.749609	0.96736	1.19163	1.25089
		214	1.5131	1.48646	2.99538	2.35819	3.39073	0.69002	0.771114	0.963263	1.18478	1.31182
		214.25	1.47451	1.49771	2.95667	2.31392	3.38959	0.692034	0.767888	0.95303	1.23376	1.28741
		214.5	1.46682	1.46238	3.00548	2.36755	3.37937	0.690247	0.719828	0.995362	1.24246	1.33101
		214.75	1.43465	1.54591	3.00237	2.42747	3.34642	0.714564	0.679254	0.974826	1.29454	1.34623
		215	1.43579	1.57319	3.07224	2.5335	3.33587	0.682951	0.657661	0.929607	1.27931	1.35748
		215.25	1.42692	1.5661	3.11808	2.5591	3.31318	0.725215	0.692786	0.919968	1.38127	1.41906
		215.5	1.53791	1.63036	3.09085	2.47618	3.23243	0.735135	0.656934	0.914282	1.36027	1.34777
		215.75	1.52585	1.69974	3.07969	2.43291	3.11135	0.69377	0.602708	0.896323	1.34193	1.40594
		216	1.48047	1.75121	3.05333	2.38945	3.08387	0.746707	0.682607	0.901953	1.31805	1.37167
		216.25	1.43057	1.77565	3.05657	2.32925	3.07052	0.69013	0.648466	0.968443	1.31231	1.30395
		216.5	1.39908	1.81624	3.14188	2.26197	3.0309	0.76078	0.655048	0.902848	1.31771	1.30114
		216.75	1.37175	1.74796	3.01189	2.23409	3.02309	0.83962	0.64473	0.85843	1.32417	1.28108
		217	1.44078	1.67353	2.98557	2.31575	3.02685	0.765663	0.655407	0.862312	1.30697	1.23006
		217.25	1.5109	1.75461	2.91429	2.31391	3.14278	0.789919	0.64755	0.873461	1.29586	1.22568
		217.5	1.41733	1.63234	2.89874	2.32409	3.04738	0.778261	0.631454	0.882107	1.38368	1.22039
		217.75	1.38448	1.62742	2.84936	2.26307	3.0578	0.764666	0.671569	0.912973	1.38949	1.29635
		218	1.42861	1.5737	2.84677	2.31197	3.08887	0.729638	0.630592	0.901856	1.32721	1.32737
		218.25	1.53596	1.56426	2.93559	2.41753	3.22488	0.701828	0.69171	0.881789	1.32924	1.30051
		218.5	1.58102	1.50254	2.90246	2.45645	3.18473	0.706913	0.693506	0.94233	1.33135	1.23132
		218.75	1.53283	1.57606	2.91255	2.44436	3.12567	0.772897	0.672263	0.898721	1.3208	1.2509
		219	1.50184	1.49374	2.86926	2.44066	3.16818	0.781942	0.691067	0.861851	1.27258	1.2922
		219.25	1.47707	1.55843	2.99107	2.44126	3.14791	0.779081	0.743433	0.903786	1.25519	1.33371
		219.5	1.42145	1.56785	3.04065	2.36593	3.12761	0.796627	0.756592	0.874665	1.26405	1.33715
		219.75	1.42674	1.53008	2.97459	2.28067	3.19311	0.762829	0.757423	0.922215	1.1603	1.34015
		220	1.37906	1.64243	2.93358	2.3179	3.25764	0.745796	0.687665	0.911921	1.1483	1.30671
		220.25	1.33853	1.63041	2.95801	2.3336	3.26391	0.776998	0.684521	0.912796	1.13101	1.31066
		220.5	1.40091	1.64752	2.93476	2.32042	3.21001	0.827438	0.714708	0.86819	1.07758	1.31644
		220.75	1.35537	1.62579	2.96115	2.32922	3.23104	0.806098	0.692793	0.885688	1.1169	1.27332
		221	1.39896	1.6211	3.02979	2.36781	3.23483	0.7707	0.673967	0.880984	1.00201	1.26074
		221.25	1.3622	1.64208	3.08779	2.43197	3.26664	0.74482	0.687807	0.882113	0.95328	1.29894
		221.5	1.28492	1.69902	3.07582	2.44439	3.23777	0.769901	0.737637	0.868939	0.994083	1.22759
		221.75	1.35992	1.76234	2.96716	2.33444	3.18916	0.80452	0.73222	0.94629	0.927641	1.21802
		222	1.30933	1.7598	2.99488	2.28441	3.12339	0.833272	0.737269	1.01173	0.92083	1.22353
		222.25	1.2728	1.72426	3.05655	2.31348	3.05198	0.810929	0.767286	1.04119	0.945093	1.21264
		222.5	1.2767	1.64979	3.03468	2.36313	2.97802	0.778901	0.765133	1.068	0.973751	1.2224
		222.75	1.33258	1.6872	2.95304	2.44035	2.95426	0.77798	0.769258	1.05213	1.02562	1.2656
		223	1.31611	1.59155	2.9053	2.44954	2.98009	0.752179	0.771178	1.08246	0.983993	1.30725
		223.25	1.34824	1.53482	2.94919	2.52191	2.97226	0.738598	0.765108	1.12496	0.989628	1.20841
		223.5	1.23266	1.5596	2.90793	2.5747	2.93923	0.717784	0.779833	1.14128	1.03584	1.2141
		223.75	1.35486	1.5425	2.86377	2.52317	2.90931	0.681942	0.775392	1.15913	1.05011	1.25238
		224	1.27969	1.50584	2.80392	2.46459	2.89188	0.712027	0.718379	1.13428	1.05481	1.20374
		224.25	1.35274	1.58554	2.87246	2.56012	2.88117	0.67272	0.697141	1.07829	1.00573	1.19034
		224.5	1.36539	1.5531	2.91648	2.66722	2.85213	0.70796	0.713157	0.993952	0.948556	1.17761
		224.75	1.41644	1.52408	2.90705	2.63108	2.89069	0.727838	0.762159	0.995696	1.01572	1.21691
		225	1.4663	1.49473	2.87161	2.58871	2.92303	0.72779	0.756187	1.00249	1.01704	1.24491
		225.25	1.42372	1.59696	2.81417	2.6066	2.98013	0.785503	0.718532	0.943798	0.967202	1.25333
		225.5	1.43342	1.58041	2.9283	2.63077	2.93827	0.825482	0.742611	0.935475	0.980296	1.14918
		225.75	1.34578	1.64942	2.90988	2.63445	2.90262	0.80519	0.678122	0.988688	0.94981	1.13477
		226	1.34029	1.68687	2.95903	2.52944	2.91129	0.842478	0.677978	0.966821	0.972167	1.14314
		226.25	1.30825	1.57252	3.04189	2.4986	2.86119	0.846137	0.700361	0.900591	0.967276	1.1911
		226.5	1.38656	1.58889	3.04814	2.50117	2.86681	0.845633	0.709304	0.899831	0.956954	1.15579
		226.75	1.49049	1.51982	3.10988	2.44211	2.75462	0.827112	0.596849	0.893223	0.991204	1.19496
		227	1.41826	1.54554	3.07391	2.33613	2.72136	0.844359	0.650297	0.875569	0.964017	1.21014
		227.25	1.39521	1.51179	3.10984	2.43608	2.72588	0.853252	0.646925	0.858765	0.971275	1.22208
		227.5	1.36937	1.61027	3.05362	2.53838	2.7558	0.811896	0.665722	0.889807	1.02987	1.27731
		227.75	1.36081	1.79018	3.02052	2.53237	2.73446	0.766712	0.697744	0.931066	0.929594	1.27762
		228	1.38794	1.90732	3.04255	2.5221	2.73152	0.757728	0.755984	0.949567	0.83324	1.27373
		228.25	1.4001	1.88974	3.12208	2.70094	2.73843	0.781062	0.767483	0.97304	0.84175	1.26079
		228.5	1.38485	1.84048	3.15634	2.82137	2.7872	0.736891	0.747474	0.9999	0.791589	1.24402
		228.75	1.33812	1.82693	3.11588	2.92862	2.69298	0.8047	0.783831	0.957241	0.769985	1.24226
		229	1.37291	1.796	3.16491	2.88951	2.72988	0.819474	0.703741	0.982911	0.810169	1.28225
		229.25	1.32719	1.72261	3.12984	2.91501	2.6974	0.821947	0.736326	0.961848	0.748091	1.35641
		229.5	1.49875	1.74986	3.11248	2.91596	2.76159	0.769975	0.666415	0.973244	0.700865	1.39808
		229.75	1.43461	1.79225	3.07835	2.92293	2.77656	0.754474	0.727008	1.02575	0.740885	1.34092
		230	1.35162	1.85817	2.9725	2.93141	2.79545	0.773199	0.735897	0.995664	0.736434	1.34852
		230.25	1.33382	1.85645	2.99853	2.98915	2.78557	0.820235	0.703343	1.03484	0.765266	1.41443
		230.5	1.32561	1.76108	2.95999	3.04761	2.83272	0.735624	0.634845	1.05556	0.801625	1.40741
		230.75	1.30409	1.75367	2.90805	2.93461	2.7941	0.750664	0.601046	1.05363	0.797439	1.39765
		231	1.25931	1.69461	2.92386	3.0161	2.79275	0.70504	0.619015	0.993312	0.785246	1.34664
		231.25	1.26742	1.64203	2.89903	2.95644	2.83906	0.710564	0.638319	0.990331	0.78025	1.42722
		231.5	1.18779	1.66718	2.90144	2.992	2.80965	0.719457	0.602193	0.972816	0.761156	1.45131
		231.75	1.22845	1.64617	2.91308	3.02339	2.83437	0.732576	0.650257	0.975195	0.803584	1.4468
		232	1.2423	1.6171	2.9709	3.05147	2.90788	0.68656	0.632813	1.04266	0.804672	1.43017
		232.25	1.26354	1.5846	3.04887	3.06514	2.84292	0.655167	0.690447	1.07799	0.855996	1.44918
		232.5	1.22432	1.56859	3.00272	3.04446	2.85474	0.730495	0.608196	1.06014	0.817876	1.40375
		232.75	1.21854	1.50916	3.14445	3.08366	2.95305	0.771179	0.61791	1.04793	0.834281	1.39819
		233	1.22769	1.5073	3.18572	3.05711	2.98266	0.78213	0.585402	1.05135	0.890958	1.41208
		233.25	1.26383	1.51814	3.21784	3.09026	2.95928	0.813759	0.569692	1.00152	0.90364	1.40769
		233.5	1.17849	1.42554	3.18249	3.1391	2.96936	0.808936	0.63011	1.0279	0.8589	1.41172
		233.75	1.14836	1.34461	3.28251	3.12542	3.07283	0.836256	0.668555	1.04776	0.913293	1.44318
		234	1.10488	1.41449	3.38149	3.08069	3.06025	0.850055	0.682457	0.984787	0.939202	1.47663
		234.25	1.0094	1.44655	3.31861	3.11341	3.03877	0.820341	0.712788	0.979888	0.950806	1.46558
		234.5	1.04166	1.55292	3.39447	3.05683	3.04474	0.822026	0.69764	0.935041	0.97046	1.55143
		234.75	1.00189	1.56261	3.36282	3.0733	3.12137	0.838192	0.759158	0.913045	0.954201	1.56295
		235	1.10843	1.57667	3.37519	2.99275	3.20695	0.787589	0.753473	0.956524	0.970495	1.48363
		235.25	1.11914	1.54703	3.40299	3.05575	3.23699	0.749306	0.722766	0.956254	1.01086	1.44164
		235.5	1.19437	1.57009	3.3274	3.02055	3.20383	0.749916	0.701234	0.955842	0.944778	1.39938
		235.75	1.20106	1.56281	3.30159	3.02	3.21467	0.771207	0.744958	0.950106	0.964177	1.38109
		236	1.17958	1.63878	3.30983	3.02744	3.29137	0.744627	0.724762	0.978647	0.920552	1.40338
		236.25	1.12829	1.64987	3.34171	3.00444	3.23271	0.756858	0.751499	0.995451	0.974779	1.32721
		236.5	1.11715	1.67342	3.32626	2.97805	3.18005	0.782583	0.732715	0.9931	1.02637	1.29442
		236.75	1.18884	1.70347	3.29866	2.99686	3.10665	0.793073	0.750705	0.97289	1.00955	1.29293
		237	1.17821	1.7289	3.32463	2.87501	3.13473	0.791861	0.749052	0.971482	1.06199	1.3057
		237.25	1.09682	1.60954	3.36372	2.96974	3.10859	0.808091	0.756884	0.988898	0.997696	1.321
		237.5	1.1052	1.67559	3.32548	3.08868	3.05615	0.786488	0.774576	0.977676	0.99602	1.30434
		237.75	1.07785	1.70425	3.36629	3.11578	3.02424	0.785336	0.749915	1.00025	0.993701	1.23873
		238	1.13368	1.7781	3.33649	3.16404	3.13927	0.805466	0.727943	0.986208	1.00929	1.29236
		238.25	1.08657	1.76361	3.38043	3.15078	3.1913	0.789742	0.734479	0.983371	0.988302	1.34741
		238.5	1.06731	1.79256	3.40445	3.18276	3.17751	0.756056	0.730817	0.929209	0.948655	1.28855
		238.75	1.08096	1.81711	3.49988	3.16609	3.17472	0.742521	0.739604	0.954301	1.00275	1.31927
		239	1.06125	1.75215	3.56255	3.23196	3.1985	0.741165	0.805109	0.920281	0.965431	1.3207
		239.25	1.10593	1.83113	3.54658	3.29378	3.14575	0.795764	0.790039	0.939187	1.03047	1.32026
		239.5	1.10611	1.79379	3.52603	3.31397	3.19429	0.762853	0.788765	0.941802	1.07074	1.35056
		239.75	1.12405	1.68205	3.54523	3.29926	3.26778	0.744747	0.82193	0.994269	1.10467	1.37063
		240	1.03204	1.63924	3.56288	3.26718	3.31127	0.731321	0.787852	0.929484	1.12213	1.39326
		240.25	0.988075	1.60528	3.43753	3.28954	3.34708	0.707178	0.744742	0.985618	1.10294	1.3113
		240.5	0.967286	1.5566	3.44235	3.32821	3.34776	0.744159	0.697422	0.927111	1.1033	1.34798
		240.75	0.991095	1.55924	3.4669	3.30175	3.29428	0.716029	0.767871	0.918919	1.11797	1.31527
		241	1.00215	1.40301	3.38288	3.25775	3.29626	0.754343	0.807718	0.956445	1.14863	1.31679
		241.25	0.959927	1.42425	3.35588	3.24368	3.36764	0.68389	0.803199	0.941389	1.14775	1.33352
		241.5	0.925412	1.43902	3.23456	3.33083	3.31829	0.707212	0.801289	0.978779	1.16791	1.3164
		241.75	0.894783	1.46168	3.2014	3.39267	3.3101	0.72853	0.843601	0.962226	1.11458	1.32417
		242	0.996512	1.51772	3.25481	3.34635	3.3694	0.723039	0.793201	1.00312	1.20859	1.32888
		242.25	0.848782	1.50185	3.19927	3.30428	3.44055	0.685676	0.776935	0.929472	1.14571	1.19982
		242.5	0.834361	1.4546	3.12823	3.35609	3.31386	0.686817	0.790746	0.919256	1.16932	1.12336
		242.75	0.854075	1.51645	3.13182	3.36389	3.32097	0.724971	0.755468	0.921088	1.11444	1.242
		243	0.970526	1.57502	3.13907	3.38885	3.38154	0.667621	0.754796	0.922478	1.19425	1.24516
		243.25	0.918793	1.51767	3.11627	3.32887	3.3792	0.700373	0.746617	0.940613	1.18704	1.23725
		243.5	0.857655	1.53473	3.10565	3.39026	3.37672	0.715118	0.75853	0.977216	1.214	1.2007
		243.75	0.812069	1.50964	3.10854	3.44004	3.37037	0.675617	0.773471	1.0081	1.24043	1.22505
		244	0.789603	1.56773	3.09612	3.52656	3.30587	0.695214	0.784982	1.04078	1.2691	1.28962
		244.25	0.729096	1.55418	2.99074	3.56013	3.30506	0.681763	0.829573	1.01406	1.2563	1.32712
		244.5	0.688148	1.55939	3.12614	3.53676	3.22131	0.680431	0.818288	0.989423	1.1796	1.37712
		244.75	0.614512	1.59604	3.20732	3.52862	3.2296	0.67599	0.818314	0.879617	1.14834	1.39518
		245	0.546544	1.64283	3.13372	3.61752	3.13993	0.662338	0.840043	0.905185	1.1269	1.38961
		245.25	0.5482	1.71417	3.14586	3.62931	3.17806	0.648385	0.816059	0.947588	1.13704	1.43047
		245.5	0.669485	1.73555	3.21285	3.71615	3.1619	0.711151	0.839491	1.04618	1.02376	1.51702
		245.75	0.739898	1.67023	3.16062	3.6189	3.23311	0.699419	0.814548	1.03444	1.02353	1.51037
		246	0.699159	1.58884	3.03801	3.6084	3.1064	0.720191	0.795692	0.998718	0.999742	1.50361
		246.25	0.743611	1.62695	2.96095	3.6078	3.11204	0.705014	0.761495	1.00926	0.96486	1.5687
		246.5	0.791719	1.57849	2.88953	3.54086	3.17326	0.733187	0.69661	0.919516	0.908719	1.48812
		246.75	0.819779	1.57254	2.96048	3.5962	3.16264	0.772374	0.708482	0.911461	0.946853	1.49022
		247	0.770019	1.59294	2.96476	3.6106	3.2059	0.719215	0.696239	0.905453	0.945724	1.47064
		247.25	0.731929	1.69361	3.0172	3.63368	3.10658	0.732635	0.701066	0.887859	0.983936	1.47548
		247.5	0.70809	1.74329	3.07516	3.659	3.09221	0.763997	0.724782	0.939189	1.03549	1.40135
		247.75	0.777873	1.78874	3.09878	3.63736	3.13215	0.76727	0.70263	0.948495	1.04348	1.44885
		248	0.787356	1.77876	3.04066	3.65674	3.0832	0.796092	0.738416	0.932404	0.971337	1.40289
		248.25	0.643802	1.69555	3.10737	3.76483	3.11893	0.809782	0.784215	0.915297	1.02462	1.42234
		248.5	0.680104	1.63231	3.19153	3.74054	3.12459	0.822777	0.792485	0.933546	1.00046	1.37604
		248.75	0.634312	1.63247	3.21933	3.81108	3.1587	0.80336	0.759243	0.994726	0.930873	1.42482
		249	0.637033	1.66599	3.18253	3.8286	3.12017	0.760567	0.792344	0.998344	0.904918	1.44764
		249.25	0.722641	1.69494	3.19882	3.84236	3.02124	0.810172	0.771994	1.03415	0.982187	1.4175
		249.5	0.687158	1.68761	3.21717	3.91406	2.92361	0.795508	0.775245	1.02565	1.01494	1.39682
		249.75	0.631983	1.69886	3.11337	3.96276	2.91715	0.767864	0.804926	1.05444	0.971052	1.3935
		250	0.683921	1.66456	3.07021	3.96567	2.92359	0.801356	0.691133	1.01255	1.03115	1.33242
		250.25	0.59273	1.63224	3.06752	3.98196	2.96739	0.786352	0.65581	0.952481	1.0936	1.29416
		250.5	0.608317	1.76867	2.97796	3.95984	3.07708	0.794247	0.654383	0.901775	1.1007	1.29936
		250.75	0.686532	1.72153	2.89411	3.97487	3.10172	0.699301	0.623088	0.920117	1.15421	1.30595
		251	0.675108	1.74877	2.87884	3.84572	3.03548	0.691331	0.588948	0.973502	1.06512	1.25333
		251.25	0.663217	1.7312	2.87481	3.87905	2.98894	0.742982	0.61241	0.89969	1.12038	1.22183
		251.5	0.688126	1.68795	2.80946	3.9355	3.00669	0.675213	0.651274	0.872187	1.09342	1.24865
		251.75	0.630008	1.67879	2.64849	3.96944	2.98558	0.736322	0.642029	0.892465	1.1082	1.17078
		252	0.629737	1.62462	2.64011	3.85602	3.03512	0.726298	0.638516	0.910539	1.07109	1.16106
		252.25	0.678381	1.61025	2.60375	3.8223	3.16617	0.719713	0.679566	0.912898	1.12645	1.15372
		252.5	0.646482	1.53458	2.59444	3.75439	3.23914	0.715042	0.700763	0.889547	1.04355	1.15108
		252.75	0.67169	1.63905	2.56042	3.69897	3.22636	0.736435	0.676034	0.921243	1.02536	1.11033
		253	0.646525	1.63679	2.63189	3.79152	3.20008	0.732048	0.656633	0.870926	1.09094	1.1093
		253.25	0.658569	1.62756	2.55786	3.74089	3.19398	0.690065	0.678758	0.893554	1.1342	1.14691
		253.5	0.577665	1.64649	2.72596	3.7704	3.17946	0.680749	0.716274	0.907044	1.19521	1.18562
		253.75	0.665804	1.69685	2.73144	3.83179	3.10789	0.707711	0.699705	0.947676	1.16515	1.16187
		254	0.628308	1.70887	2.70683	3.79379	3.19263	0.649895	0.675271	0.942108	1.13447	1.13923
		254.25	0.612209	1.73932	2.72097	3.75669	3.10324	0.643183	0.710887	0.925586	1.15515	1.07251
		254.5	0.669316	1.74936	2.79502	3.74268	3.09394	0.609185	0.654536	0.932477	1.14475	1.0283
		254.75	0.711957	1.79594	2.74162	3.72323	3.14114	0.588698	0.650707	0.909007	1.11984	1.10859
		255	0.740294	1.79003	2.76493	3.69215	3.09929	0.654497	0.656327	0.930462	1.11083	1.08259
		255.25	0.754749	1.79065	2.77194	3.66979	3.12738	0.723126	0.6736	0.883495	1.13554	1.04976
		255.5	0.769147	1.76094	2.76945	3.67029	3.03026	0.675821	0.718226	0.933026	1.04919	1.05422
		255.75	0.724775	1.66104	2.80776	3.63903	3.06683	0.720907	0.665757	0.884285	1.02476	1.04887
		256	0.751528	1.6561	2.76646	3.60765	3.0732	0.684763	0.655928	0.88563	1.07135	1.01411
		256.25	0.782937	1.64286	2.77846	3.72089	3.05155	0.685479	0.698005	0.916375	1.09585	1.0367
		256.5	0.767438	1.69292	2.72938	3.68939	3.10691	0.693476	0.666054	0.89543	1.09237	1.05197
		256.75	0.711113	1.71627	2.72888	3.58187	3.14548	0.73447	0.629467	0.991888	1.04853	1.01003
		257	0.707913	1.69519	2.73887	3.64987	3.27974	0.736621	0.634116	0.966274	1.01772	1.09145
		257.25	0.769172	1.6145	2.7079	3.61355	3.24643	0.722658	0.651268	0.968141	0.975975	1.11037
		257.5	0.737063	1.6135	2.69256	3.69389	3.27619	0.69832	0.628839	0.960385	0.99759	1.12182
		257.75	0.743371	1.63598	2.69348	3.54298	3.23838	0.71676	0.613497	0.901438	1.02576	1.1301
		258	0.745092	1.59971	2.70594	3.64964	3.25491	0.651436	0.543832	0.919391	1.01054	1.1976
		258.25	0.755939	1.60468	2.76216	3.60337	3.28061	0.650447	0.512889	0.951361	0.947006	1.16787
		258.5	0.83203	1.64206	2.85058	3.70034	3.26677	0.717725	0.524914	0.962322	0.959617	1.24896
		258.75	0.842163	1.71786	2.73329	3.7036	3.17128	0.738889	0.632546	1.00012	1.02055	1.26872
		259	0.723964	1.65931	2.74389	3.68478	3.20585	0.684234	0.621228	0.959986	1.01697	1.3522
		259.25	0.626114	1.63133	2.75701	3.69925	3.26403	0.656468	0.620283	0.975845	0.957448	1.38521
		259.5	0.645608	1.67884	2.68041	3.63096	3.2691	0.661671	0.621486	0.923766	0.968401	1.45147
		259.75	0.587558	1.74998	2.63722	3.65369	3.29243	0.693916	0.641449	0.886204	1.04073	1.46535
		260	0.615097	1.66021	2.52446	3.68646	3.24887	0.659508	0.635013	0.872382	1.05206	1.4864
		260.25	0.714421	1.67663	2.5901	3.58921	3.16368	0.648161	0.623636	0.875205	0.987871	1.51004
		260.5	0.773006	1.66627	2.61777	3.5355	3.16512	0.652456	0.583393	0.913147	0.965103	1.42377
		260.75	0.772771	1.63931	2.54941	3.50193	3.13711	0.686269	0.611511	0.925804	0.951627	1.38959
		261	0.666917	1.66364	2.54911	3.51708	3.10356	0.737797	0.596048	1.01115	0.921442	1.41716
		261.25	0.708006	1.66771	2.59574	3.51452	3.20065	0.770102	0.586631	0.956578	0.954158	1.36613
		261.5	0.696052	1.60576	2.55841	3.44946	3.15092	0.823223	0.575257	0.962036	0.938783	1.36254
		261.75	0.713599	1.67727	2.54688	3.34693	3.18966	0.816496	0.661321	0.926124	1.00848	1.44209
		262	0.775476	1.66178	2.57661	3.27398	3.18737	0.793176	0.672072	0.971341	1.00397	1.44129
		262.25	0.796585	1.66764	2.563	3.18163	3.16724	0.741821	0.685643	0.969247	1.0351	1.41391
		262.5	0.802482	1.69902	2.6335	3.12258	3.12684	0.79075	0.680139	0.961433	1.06454	1.36618
		262.75	0.819003	1.63846	2.6099	3.04101	3.05034	0.831073	0.600592	1.05321	1.08288	1.3686
		263	0.761525	1.63893	2.57591	2.98494	3.09405	0.829948	0.603081	1.1099	1.12513	1.32204
		263.25	0.82464	1.56697	2.5882	2.98269	3.07688	0.805872	0.583217	1.04193	1.08928	1.29581
		263.5	0.869737	1.64108	2.65397	2.92476	3.02289	0.830278	0.597184	0.969884	1.1151	1.39248
		263.75	0.928814	1.64449	2.57348	2.78251	3.03094	0.84009	0.650052	0.998149	1.12949	1.45662
		264	0.821836	1.69283	2.56813	2.7862	3.11747	0.848721	0.634966	1.01856	1.1028	1.46454
		264.25	0.802575	1.68637	2.47874	2.84379	3.0782	0.79204	0.626487	0.979657	1.0716	1.41763
		264.5	0.73967	1.60239	2.36942	2.78962	3.18625	0.7495	0.677495	1.00045	1.10421	1.37728
		264.75	0.767909	1.58183	2.36201	2.87436	3.18109	0.775198	0.685479	0.99349	1.13467	1.36776
		265	0.757562	1.64777	2.36776	2.92618	3.11208	0.776264	0.721811	1.00512	1.14663	1.42255
		265.25	0.721169	1.56384	2.42036	2.90075	3.20545	0.736547	0.671069	0.985463	1.12539	1.44956
		265.5	0.810149	1.45372	2.43077	2.93862	3.18767	0.727282	0.664947	1.0274	1.19217	1.43927
		265.75	0.812244	1.42771	2.3924	2.89864	3.11849	0.775034	0.672311	1.04325	1.20988	1.406
		266	0.90358	1.38603	2.41206	2.97134	3.08987	0.779546	0.658903	1.03764	1.23588	1.49252
		266.25	0.833664	1.41339	2.45561	2.94521	3.09167	0.820696	0.66897	1.01111	1.19875	1.54224
		266.5	0.819766	1.4578	2.35751	2.964	3.0732	0.823812	0.721566	0.91255	1.17813	1.59721
		266.75	0.817244	1.42152	2.32828	2.92803	3.09004	0.811525	0.672928	0.9617	1.14802	1.63588
		267	0.904151	1.36488	2.32665	2.99581	3.13171	0.819827	0.679431	0.944634	1.15237	1.59564
		267.25	0.857122	1.28773	2.38278	2.98048	3.26625	0.802544	0.714947	1.00396	1.11158	1.66589
		267.5	0.826535	1.1938	2.34685	2.94273	3.27456	0.807512	0.7104	1.05043	1.10681	1.63654
		267.75	0.771219	1.1723	2.27822	2.96145	3.2696	0.829591	0.676442	1.05301	1.09259	1.65241
		268	0.660065	1.16974	2.27369	2.94195	3.30761	0.809155	0.678264	0.986532	1.09749	1.6232
		268.25	0.741492	1.18087	2.26756	2.95871	3.37194	0.821432	0.662577	0.982586	1.08822	1.64216
		268.5	0.715594	1.19448	2.29231	2.9474	3.2584	0.761366	0.623874	0.952051	0.994028	1.69919
		268.75	0.804525	1.15109	2.35188	2.94062	3.20794	0.762533	0.657758	0.946204	0.994127	1.73969
		269	0.741026	1.22286	2.31607	2.97498	3.1262	0.737054	0.679005	1.00827	0.974707	1.75665
		269.25	0.709142	1.14071	2.29944	3.06467	3.13514	0.689169	0.694329	0.962632	0.967394	1.80183
		269.5	0.726624	1.20027	2.31687	3.0195	3.17856	0.681323	0.671945	0.916382	0.964713	1.81164
		269.75	0.73594	1.21523	2.34738	3.03262	3.16906	0.658548	0.652545	0.940689	0.935655	1.85128
		270	0.79631	1.20368	2.25005	3.01805	3.36126	0.707133	0.678755	0.942269	0.912593	1.84602
		270.25	0.829594	1.19777	2.19071	2.97372	3.34052	0.673181	0.734278	0.987035	0.917369	1.9252
		270.5	0.919663	1.26304	2.17264	2.99738	3.30142	0.654838	0.81845	0.898058	0.914392	1.99873
		270.75	0.890897	1.30713	2.17831	3.05483	3.32415	0.710694	0.842123	0.90418	0.870069	2.0338
		271	0.965783	1.28797	2.1258	3.09509	3.32336	0.73597	0.861764	0.879767	0.902425	1.96104
		271.25	0.934211	1.30867	2.12747	3.08287	3.40748	0.699265	0.803246	0.878363	0.949327	1.91316
		271.5	0.966361	1.29346	2.10861	3.17769	3.43939	0.766324	0.835281	0.933886	0.880666	1.8543
		271.75	0.934976	1.33483	2.14149	3.20802	3.45305	0.739309	0.88407	0.993917	0.905753	1.86262
		272	0.919231	1.45882	2.25716	3.25358	3.41882	0.794724	0.820879	0.93469	0.9062	1.79686
		272.25	0.868438	1.41245	2.14628	3.29063	3.34158	0.727048	0.777148	0.9461	0.973131	1.82737
		272.5	0.957789	1.44804	2.14037	3.16394	3.34228	0.743279	0.755582	0.923454	0.938615	1.90667
		272.75	0.969464	1.32634	2.11863	3.15066	3.41726	0.764597	0.799852	0.98792	0.925449	1.88308
		273	0.981978	1.4031	2.155	3.20536	3.4168	0.800065	0.807357	0.953741	0.979071	1.85964
		273.25	0.99748	1.38016	2.14991	3.13271	3.43451	0.758518	0.716011	0.994937	1.00922	1.76783
		273.5	0.921471	1.41563	2.07746	3.08391	3.53047	0.698666	0.692625	0.990284	0.975672	1.74427
		273.75	0.936874	1.40783	2.01828	3.10628	3.52577	0.69563	0.713074	0.900084	0.930316	1.66023
		274	0.917755	1.44216	2.01599	3.23042	3.5879	0.687023	0.727511	0.917905	0.947686	1.62585
		274.25	0.960155	1.40387	2.03141	3.24521	3.62677	0.689914	0.769162	0.9221	0.9543	1.5755
		274.5	0.969689	1.37742	2.07042	3.35146	3.63352	0.71878	0.748906	0.917646	0.908002	1.61941
		274.75	0.961536	1.30822	1.98324	3.39169	3.63723	0.749073	0.719253	0.905294	0.855653	1.65555
		275	1.05595	1.26567	1.98236	3.33264	3.66378	0.731206	0.689913	0.953681	0.899431	1.6131
		275.25	0.974233	1.22845	1.99239	3.45561	3.61792	0.748098	0.643008	0.949004	0.932815	1.60072
		275.5	1.06297	1.21092	1.9347	3.47459	3.59465	0.734423	0.677169	0.967794	0.941349	1.54509
		275.75	1.11241	1.19725	1.97281	3.50996	3.70993	0.734391	0.66864	1.015	0.95161	1.55553
		276	1.08642	1.24749	1.98509	3.54959	3.71804	0.712049	0.610698	0.977094	0.947603	1.57761
		276.25	1.11853	1.2399	1.99444	3.57121	3.80522	0.682563	0.646345	0.946717	1.03178	1.56926
		276.5	1.06301	1.16711	2.05038	3.57871	3.79505	0.722929	0.619061	1.01555	0.989694	1.6031
		276.75	0.972209	1.11151	2.1118	3.64431	3.81106	0.720165	0.642433	1.00831	1.01606	1.62135
		277	1.00629	1.21523	2.02015	3.63178	3.80869	0.708113	0.611405	0.936098	0.981477	1.52457
		277.25	0.973158	1.13623	2.12678	3.56832	3.87733	0.715026	0.622785	0.991602	0.899175	1.4884
		277.5	0.919284	1.16562	2.13437	3.60957	3.86721	0.742389	0.581046	0.976447	0.84015	1.50064
		277.75	0.932289	1.09834	2.21455	3.6665	3.86156	0.77189	0.612255	0.927876	0.877941	1.55812
		278	0.929409	1.09361	2.15625	3.78681	3.80491	0.758819	0.590174	0.865946	0.807089	1.53333
		278.25	0.988849	1.16626	2.09445	3.72718	3.69051	0.755664	0.641184	0.878738	0.815764	1.6438
		278.5	1.0012	1.10338	2.09627	3.75927	3.72874	0.731878	0.63198	0.795054	0.857905	1.61684
		278.75	0.96865	1.10453	2.04428	3.66394	3.74545	0.713164	0.643226	0.815284	0.870455	1.54571
		279	1.03405	1.15188	2.03416	3.63011	3.70262	0.670308	0.668727	0.900516	0.902033	1.55487
		279.25	1.0664	1.12386	2.04306	3.63475	3.70973	0.724637	0.676056	0.896963	0.872143	1.54379
		279.5	1.19397	1.11088	2.15452	3.62295	3.72599	0.722633	0.681607	0.78928	0.802061	1.59063
		279.75	1.17852	1.07114	2.09891	3.64093	3.77604	0.68846	0.619522	0.714105	0.851938	1.54869
		280	1.23199	1.16492	2.12789	3.62314	3.8616	0.66282	0.67972	0.753985	0.84826	1.54894
		280.25	1.19047	1.16225	2.10915	3.57527	3.88377	0.62338	0.657613	0.759437	0.856875	1.49864
		280.5	1.15397	1.13417	2.14631	3.52979	3.94676	0.668445	0.624062	0.718866	0.818814	1.53539
		280.75	1.11906	1.09812	2.16925	3.58028	3.8977	0.580927	0.587464	0.801315	0.837113	1.55282
		281	1.16729	1.11729	2.16518	3.69516	3.92397	0.52839	0.633329	0.781249	0.860081	1.63237
		281.25	1.15729	1.13052	2.1406	3.71934	3.92522	0.512514	0.636175	0.724784	0.875176	1.66348
		281.5	1.16234	1.16367	2.14124	3.73922	3.93119	0.501325	0.628841	0.734591	0.958414	1.75134
		281.75	1.25849	1.11975	2.15539	3.73769	3.96594	0.498401	0.663261	0.713963	0.973062	1.84198
		282	1.13288	1.06129	2.17643	3.7365	3.98352	0.550225	0.615971	0.718721	1.03805	1.90366
		282.25	1.1656	1.09675	2.10645	3.69566	4.01013	0.5332	0.668222	0.759474	1.07862	1.90303
		282.5	1.18866	1.09738	2.0601	3.68782	4.05853	0.542866	0.660232	0.801969	1.06691	1.91117
		282.75	1.19574	1.04451	2.10644	3.6613	4.02449	0.541239	0.678843	0.79693	1.17179	1.87025
		283	1.19354	1.01151	2.05803	3.62411	4.07347	0.570848	0.671807	0.821589	1.18473	1.92084
		283.25	1.19553	1.18751	2.08428	3.60592	3.99157	0.584887	0.631963	0.809989	1.23862	1.89992
		283.5	1.18924	1.14007	2.11015	3.66778	3.98706	0.565006	0.611841	0.769914	1.25225	1.85553
		283.75	1.20298	1.18459	2.1567	3.7033	3.99946	0.592704	0.663271	0.788223	1.27952	1.87313
		284	1.17985	1.18548	2.18891	3.73192	3.94562	0.6227	0.689995	0.79599	1.26133	1.85602
		284.25	1.33166	1.21017	2.25809	3.77507	4.03748	0.604993	0.693688	0.760354	1.26999	1.80608
		284.5	1.35924	1.18847	2.29013	3.73276	4.08085	0.663603	0.73323	0.840743	1.32376	1.9056
		284.75	1.39793	1.12181	2.24683	3.80099	3.956	0.681238	0.750921	0.861011	1.26724	1.87479
		285	1.34518	1.20567	2.2644	3.90692	3.93572	0.681437	0.712856	0.814616	1.2531	1.81545
		285.25	1.29786	1.21091	2.20141	3.8347	3.93584	0.764224	0.735566	0.873221	1.26135	1.78518
		285.5	1.26318	1.24781	2.18855	3.77438	3.89836	0.684803	0.797064	0.868639	1.28264	1.82916
		285.75	1.2078	1.31429	2.19024	3.84723	3.90326	0.747572	0.834738	0.888205	1.31295	1.83301
		286	1.13969	1.31145	2.22495	3.89736	3.96138	0.729468	0.80921	0.828348	1.31975	1.80779
		286.25	1.19532	1.28096	2.12709	3.90721	4.02857	0.710286	0.788601	0.733607	1.32098	1.77753
		286.5	1.3486	1.26034	2.06643	3.87351	4.09203	0.712944	0.748884	0.715808	1.40017	1.79337
		286.75	1.28784	1.25793	2.05266	3.81896	4.13953	0.690277	0.735658	0.705579	1.4205	1.78659
		287	1.14869	1.27137	2.0656	3.80499	4.26804	0.747602	0.777936	0.721186	1.40008	1.85022
		287.25	1.12447	1.24328	2.0076	3.87922	4.34081	0.741737	0.754393	0.741664	1.39383	1.88721
		287.5	1.13109	1.28101	2.06789	3.94525	4.23084	0.672728	0.777506	0.729092	1.38483	1.89011
		287.75	1.03847	1.36851	2.06019	3.95252	4.30221	0.703317	0.796659	0.686235	1.34267	1.85214
		288	1.11372	1.40246	2.085	3.96418	4.37788	0.716496	0.764355	0.678201	1.35174	1.88299
		288.25	1.03733	1.45922	2.05148	3.93778	4.32184	0.713069	0.770326	0.692386	1.37572	1.87878
		288.5	1.04685	1.58481	2.04683	3.92806	4.36701	0.757227	0.704295	0.726425	1.46933	1.81322
		288.75	1.05266	1.68658	2.03533	3.89097	4.36023	0.722512	0.695306	0.767078	1.47701	1.88423
		289	1.0632	1.69864	2.08574	3.78802	4.33567	0.749648	0.681287	0.729492	1.52405	1.93518
		289.25	1.0935	1.76488	2.14843	3.7225	4.36348	0.733418	0.635026	0.831872	1.4539	1.94158
		289.5	1.13135	1.74218	2.16259	3.68163	4.52237	0.628073	0.594041	0.81855	1.51836	1.91437
		289.75	1.07094	1.84987	2.17965	3.80537	4.4449	0.640172	0.619709	0.839825	1.51352	1.85999
		290	1.09804	1.91666	2.14011	3.85313	4.4732	0.630228	0.636754	0.789916	1.5448	1.88808
		290.25	1.126	1.93736	2.16839	3.83745	4.42608	0.640504	0.680225	0.775665	1.54276	1.93084
		290.5	1.11853	2.08723	2.1296	3.87626	4.47965	0.672324	0.661332	0.785668	1.55455	2.01023
		290.75	0.93811	2.09902	2.22087	3.88276	4.43918	0.684516	0.658784	0.748874	1.46497	1.97112
		291	0.821952	2.1033	2.1529	3.83916	4.45655	0.71193	0.68337	0.76916	1.46374	1.9645
		291.25	0.869098	2.11977	2.19345	3.80188	4.43796	0.687615	0.635245	0.791187	1.53487	1.95114
		291.5	0.856935	2.02022	2.18927	3.86957	4.50917	0.689626	0.606811	0.867558	1.55265	1.93393
		291.75	0.909122	2.08021	2.21336	3.85022	4.54738	0.67316	0.617366	0.856657	1.51247	1.81057
		292	0.968984	1.97927	2.2077	4.00508	4.60896	0.72333	0.623034	0.843753	1.49982	1.89029
		292.25	0.974729	2.04008	2.17632	4.05517	4.60563	0.779037	0.645012	0.934327	1.52097	1.79685
		292.5	0.998271	2.06398	2.24815	3.96272	4.70205	0.785389	0.635851	0.927452	1.5982	1.745
		292.75	1.08012	2.09994	2.21119	3.94973	4.69247	0.792915	0.667384	0.94171	1.66357	1.74082
		293	1.11617	2.03833	2.2578	3.98748	4.72723	0.803165	0.634279	0.910211	1.67984	1.80562
		293.25	0.978679	1.95702	2.23977	3.93218	4.74543	0.730002	0.646707	0.949113	1.68022	1.81863
		293.5	0.987397	1.84685	2.23182	4.05715	4.82567	0.774913	0.666155	0.935803	1.64098	1.81328
		293.75	1.01699	1.9226	2.20396	4.09278	4.71771	0.737618	0.712615	0.891496	1.65462	1.82323
		294	1.02242	1.99719	2.28558	4.06733	4.71195	0.674371	0.69125	0.794252	1.62241	1.80671
		294.25	1.06536	2.03842	2.3529	4.07223	4.63577	0.698906	0.65758	0.774502	1.63057	1.81471
		294.5	1.17065	2.07564	2.33519	4.09628	4.60853	0.632229	0.613901	0.770996	1.63057	1.84561
		294.75	1.12828	2.02243	2.31267	4.13628	4.64388	0.559549	0.675901	0.819281	1.65779	1.92752
		295	0.9949	2.05617	2.27215	4.10788	4.73828	0.584179	0.699955	0.866134	1.59197	1.92669
		295.25	0.929321	2.04598	2.30203	4.08834	4.87847	0.654826	0.692736	0.856884	1.50416	1.89573
		295.5	0.962466	2.07316	2.39542	4.12535	4.86268	0.682228	0.672207	0.838104	1.56231	1.86919
		295.75	0.966473	2.11235	2.36836	4.06433	4.78163	0.681494	0.708724	0.844957	1.48429	1.82436
		296	0.954847	2.07328	2.30994	3.98387	4.78637	0.627656	0.685523	0.824369	1.47073	1.80592
		296.25	0.992395	2.18359	2.29091	4.00367	4.85664	0.693297	0.690308	0.831457	1.57194	1.86752
		296.5	0.994975	2.09494	2.23999	4.03282	4.77358	0.737453	0.772839	0.842529	1.47504	1.92817
		296.75	0.94993	2.1248	2.22205	3.99543	4.78283	0.648147	0.797172	0.848161	1.418	1.93958
		297	0.91462	2.20728	2.22946	3.99692	4.74784	0.724655	0.797103	0.880394	1.45283	1.89915
		297.25	0.933236	2.26203	2.25034	4.01085	4.6512	0.684323	0.813815	0.862873	1.45973	1.90132
		297.5	0.935798	2.30121	2.23767	3.96342	4.74503	0.683728	0.830142	0.922333	1.39157	1.90293
		297.75	0.95694	2.1607	2.16729	4.02783	4.66226	0.690919	0.819074	0.925501	1.40217	1.95769
		298	0.858613	2.16794	2.12276	4.08553	4.64489	0.68402	0.790893	0.865803	1.32462	1.90271
		298.25	0.960165	2.11799	2.08705	4.06546	4.59068	0.704711	0.798101	0.836481	1.36543	1.7773
		298.5	1.02994	2.02632	2.13951	4.0506	4.55536	0.707236	0.735479	0.810914	1.32675	1.73137
		298.75	0.987574	1.99414	2.17717	3.98804	4.49641	0.719538	0.774584	0.836105	1.23076	1.73672
		299	1.07948	1.95108	2.16659	4.07162	4.54521	0.69801	0.808688	0.859619	1.26666	1.78792
		299.25	1.04753	1.81771	2.17394	4.14426	4.59719	0.703338	0.823685	0.837359	1.27716	1.74922
		299.5	1.07529	1.88957	2.20106	4.22018	4.53226	0.732682	0.82543	0.791536	1.31316	1.77795
		299.75	1.15753	1.96198	2.24926	4.28731	4.55619	0.690216	0.742127	0.817153	1.31431	1.79593
		300	1.04316	2.00901	2.27217	4.3242	4.50556	0.687848	0.70728	0.841363	1.24229	1.82368
		300.25	1.01728	1.95123	2.1782	4.31534	4.55922	0.713409	0.785395	0.895808	1.22632	1.77926
		300.5	0.943413	1.87824	2.2059	4.32567	4.63454	0.719402	0.888762	0.913277	1.263	1.79879
		300.75	0.871024	1.91694	2.15273	4.28505	4.64074	0.730545	0.885933	0.940128	1.23033	1.85932
		301	0.885093	1.90726	2.14149	4.23092	4.65242	0.742048	0.914456	0.989436	1.20258	1.96428
		301.25	0.853521	1.90685	2.18897	4.11067	4.70988	0.740754	0.895557	1.06666	1.20107	2.0173
		301.5	0.912059	1.82198	2.20302	4.08897	4.72274	0.731176	0.898522	1.08491	1.24591	1.9965
		301.75	0.864462	1.74141	2.15823	4.06609	4.68724	0.81111	0.865926	1.07666	1.17168	2.02994
		302	0.866456	1.69814	2.13318	4.08526	4.76688	0.822665	0.809423	1.02869	1.10823	2.05272
		302.25	0.890424	1.73231	2.09836	4.12789	4.75416	0.807451	0.762722	0.972185	1.14284	2.09103
		302.5	0.84787	1.68786	2.06104	4.03172	4.7804	0.827051	0.765844	0.948193	1.12964	2.0996
		302.75	0.7261	1.52794	2.02201	3.97866	4.83435	0.821047	0.737721	0.953641	1.1062	2.12405
		303	0.716842	1.43397	2.05021	4.03903	4.91584	0.809439	0.709266	0.998691	1.13726	2.15893
		303.25	0.678844	1.38241	2.01334	4.02365	4.95814	0.787363	0.721512	0.959689	1.14871	2.18513
		303.5	0.598981	1.37868	2.05581	4.04114	4.80371	0.815618	0.754135	0.979015	1.11605	2.12838
		303.75	0.550717	1.30499	2.08805	4.04423	4.85434	0.800031	0.713519	1.0122	1.1371	2.15184
		304	0.547005	1.23557	2.08893	4.05649	4.88681	0.820314	0.7383	1.03492	1.13515	2.14584
		304.25	0.615555	1.34703	2.08989	4.12525	4.86518	0.875784	0.748008	0.990249	1.13764	2.16918
		304.5	0.669323	1.30909	2.13251	4.10933	4.72603	0.880698	0.737048	0.948301	1.18067	2.19753
		304.75	0.605076	1.22372	2.17343	4.04942	4.77065	0.886064	0.733095	0.968081	1.22385	2.2122
		305	0.561116	1.30093	2.18182	4.09707	4.76417	0.842128	0.756488	0.970944	1.25188	2.20304
		305.25	0.590535	1.28219	2.20145	4.06021	4.80048	0.806045	0.647553	0.968599	1.26114	2.18709
		305.5	0.565687	1.2934	2.27229	4.05084	4.8648	0.816201	0.699129	1.0052	1.27162	2.17166
		305.75	0.607279	1.37423	2.18244	3.98336	4.8016	0.845701	0.745958	1.01205	1.21019	2.22702
		306	0.5843	1.32907	2.17543	4.04791	4.82479	0.805973	0.796197	1.0447	1.19768	2.22478
		306.25	0.681776	1.31067	2.18553	4.03277	4.8808	0.84586	0.80111	1.00986	1.24323	2.23313
		306.5	0.710296	1.25934	2.15916	3.96768	4.83844	0.797795	0.810542	1.01361	1.22623	2.1729
		306.75	0.673987	1.30222	2.15991	3.83505	4.82407	0.773302	0.791153	1.00653	1.15215	2.14289
		307	0.603685	1.33513	2.02195	3.79493	4.84948	0.744334	0.848243	1.03523	1.13952	2.15663
		307.25	0.640455	1.31233	2.06217	3.84023	4.68548	0.753435	0.876887	1.05169	1.13593	2.15569
		307.5	0.674057	1.29747	2.16198	3.8571	4.69861	0.796317	0.902503	1.0317	1.12664	2.21413
		307.75	0.629529	1.32535	2.19878	3.79352	4.74244	0.862194	0.893153	1.00439	1.11581	2.17533
		308	0.634658	1.27034	2.20109	3.75535	4.72335	0.847282	0.945838	1.03814	1.10521	2.19486
		308.25	0.579048	1.28658	2.26495	3.69174	4.67907	0.805527	0.899078	1.01115	1.12503	2.18264
		308.5	0.617283	1.23041	2.24127	3.71306	4.63678	0.805542	0.926398	1.0095	1.15064	2.20157
		308.75	0.599328	1.3164	2.25987	3.75086	4.68486	0.741313	0.872479	1.01705	1.15607	2.11858
		309	0.558447	1.30437	2.26426	3.72716	4.69067	0.716444	0.820156	1.06221	1.14996	2.1387
		309.25	0.575314	1.35017	2.27483	3.69389	4.74273	0.77786	0.838401	1.05672	1.08709	2.08342
		309.5	0.613102	1.40125	2.21424	3.64531	4.71177	0.775289	0.911691	1.05567	1.10313	1.9973
		309.75	0.609302	1.35398	2.25039	3.69865	4.59756	0.796516	0.870442	1.07754	1.13613	1.95576
		310	0.635757	1.29096	2.18483	3.71444	4.5633	0.810684	0.889439	1.09563	1.09962	2.01633
		310.25	0.705019	1.28266	2.16469	3.75078	4.58717	0.764726	0.944671	1.06227	1.07228	2.01662
		310.5	0.726319	1.327	2.22086	3.76231	4.55978	0.758478	0.904085	0.956755	1.11629	2.09035
		310.75	0.627129	1.3301	2.22655	3.82226	4.58092	0.746947	0.888853	0.99846	1.13007	2.14601
		311	0.570602	1.35207	2.23367	3.69868	4.5281	0.738222	0.855395	1.02574	1.13129	2.16833
		311.25	0.649384	1.33952	2.22601	3.71629	4.46472	0.802213	0.903791	0.986391	1.11851	2.11161
		311.5	0.655053	1.36506	2.18216	3.7028	4.47125	0.754545	0.881083	1.05557	1.08872	2.11128
		311.75	0.622808	1.29701	2.11442	3.63516	4.51625	0.74056	0.844375	0.977454	1.10317	2.06089
		312	0.642022	1.27287	2.11022	3.73631	4.45926	0.825421	0.811483	0.991754	1.0765	2.00325
		312.25	0.595444	1.22801	2.1035	3.847	4.50852	0.807133	0.769448	0.994009	1.02497	2.05949
		312.5	0.578242	1.22202	2.00387	3.92453	4.54535	0.768154	0.736082	0.952668	0.98257	2.06166
		312.75	0.498259	1.28817	1.92207	3.89836	4.62203	0.784549	0.716769	0.993813	0.94424	2.14482
		313	0.615202	1.31562	1.98229	3.85803	4.67864	0.828219	0.682585	0.982636	0.961432	2.11025
		313.25	0.69198	1.28159	1.93874	3.78369	4.80106	0.861814	0.69589	1.00468	1.0174	2.18129
		313.5	0.669861	1.21355	1.93089	3.77931	4.77704	0.89112	0.668493	1.02789	1.12076	2.21654
		313.75	0.679412	1.35656	1.90111	3.70482	4.68557	0.910755	0.665071	0.995327	1.15859	2.15493
		314	0.625469	1.30914	1.97337	3.74671	4.72332	0.872502	0.660275	0.967495	1.09789	2.0279
		314.25	0.680621	1.29341	2.04906	3.78182	4.6378	0.880581	0.717734	0.977604	1.13703	2.03884
		314.5	0.720535	1.35555	2.05353	3.81119	4.6193	0.846973	0.71384	1.0177	1.14706	2.07195
		314.75	0.830141	1.32682	2.05245	3.79708	4.65127	0.855358	0.677878	1.01328	1.12847	2.11575
		315	0.796944	1.40044	2.00077	3.72734	4.75042	0.888397	0.737741	1.01835	1.1427	2.08837
		315.25	0.780456	1.49284	2.01787	3.65453	4.70015	0.859375	0.745529	1.0616	1.21972	2.146
		315.5	0.803321	1.52465	2.095	3.72636	4.70123	0.877902	0.812028	1.05291	1.22296	2.17114
		315.75	0.785368	1.45151	1.9985	3.64549	4.63121	0.797785	0.772037	1.0533	1.20295	2.19254
		316	0.765861	1.36658	1.98694	3.61285	4.66547	0.828314	0.8008	1.0054	1.21675	2.20511
		316.25	0.707768	1.45413	1.98107	3.70992	4.68805	0.811011	0.80037	1.01088	1.25792	2.14354
		316.5	0.751625	1.50715	2.01981	3.6935	4.66139	0.812381	0.752153	0.975208	1.22073	2.11888
		316.75	0.77527	1.54507	2.07334	3.65879	4.68858	0.800878	0.800672	0.988864	1.19485	2.15114
		317	0.778317	1.62218	2.07943	3.55793	4.66126	0.797851	0.801873	1.0086	1.09325	2.08317
		317.25	0.727861	1.6171	2.13078	3.59046	4.59375	0.79346	0.785939	1.01863	1.04066	2.00978
		317.5	0.757936	1.68248	2.15768	3.65687	4.6886	0.847565	0.745929	1.051	1.0877	1.99725
		317.75	0.80203	1.69561	2.19923	3.62861	4.6744	0.83602	0.762889	1.10726	1.01873	1.99339
		318	0.814512	1.74663	2.2153	3.65667	4.79707	0.829263	0.743597	1.09213	1.00563	2.00428
		318.25	0.768279	1.87359	2.09968	3.60706	4.80998	0.886443	0.704878	1.07464	0.969545	1.91841
		318.5	0.703632	1.8389	2.09644	3.58923	4.66295	0.855265	0.707118	1.09066	1.03285	1.94393
		318.75	0.693267	1.75321	2.11407	3.56142	4.73404	0.876773	0.672146	1.05341	1.04102	1.94013
		319	0.793132	1.69066	2.13842	3.62513	4.76556	0.855724	0.736693	1.05234	1.0489	1.89747
		319.25	0.726641	1.73321	2.10784	3.63157	4.7551	0.914318	0.770893	1.08965	1.02728	1.85684
		319.5	0.657157	1.75936	2.14245	3.55423	4.77456	0.853522	0.731688	1.12074	1.01175	1.86251
		319.75	0.787561	1.81654	2.08831	3.51053	4.77905	0.866708	0.67984	1.10527	0.978166	1.85147
		320	0.764266	1.77723	2.10742	3.47902	4.83875	0.862195	0.636905	1.07408	0.962643	1.92773
		320.25	0.764176	1.83209	2.15553	3.4657	4.85145	0.88666	0.692134	1.00186	1.00375	1.91694
		320.5	0.72162	1.80757	2.18832	3.50627	4.84981	0.821764	0.658587	1.00443	0.994939	2.00238
		320.75	0.751126	1.69932	2.17178	3.38354	4.91072	0.843726	0.678158	1.0365	1.0537	1.89982
		321	0.704406	1.62713	2.14618	3.3455	5.05828	0.80996	0.717395	1.08017	1.09795	1.84104
		321.25	0.771483	1.65555	2.17403	3.3964	5.06933	0.813203	0.750625	1.15616	1.04343	1.87628
		321.5	0.828703	1.64873	2.12881	3.43723	5.16584	0.780211	0.774022	1.16227	0.967343	1.81907
		321.75	0.845507	1.64231	2.04707	3.39057	5.20929	0.755718	0.742848	1.15638	0.982681	1.84892
		322	0.86302	1.60274	2.08351	3.38398	5.21033	0.834652	0.74055	1.19711	1.04892	1.8834
		322.25	0.877642	1.62884	2.02872	3.38566	5.25607	0.815847	0.669875	1.14783	1.03953	1.98545
		322.5	0.840578	1.61029	2.01636	3.42172	5.21244	0.808074	0.759328	1.0556	0.941459	2.0034
		322.75	0.821428	1.67092	1.99295	3.44278	5.18795	0.835796	0.763833	1.11202	0.936074	2.051
		323	0.845564	1.6679	1.97784	3.45043	5.10819	0.894897	0.809284	1.09965	0.940844	1.98336
		323.25	0.771382	1.74931	1.99797	3.53054	5.11041	0.967537	0.797765	1.13799	0.973265	1.95564
		323.5	0.740789	1.81243	1.94138	3.50863	5.05922	0.979747	0.782399	1.15987	0.968766	1.97085
		323.75	0.757324	1.75937	1.94792	3.58003	5.05713	0.95631	0.778779	1.2402	1.00142	2.0293
		324	0.825948	1.88458	1.96931	3.57812	5.14113	0.884714	0.773819	1.27517	0.978571	2.04433
		324.25	0.846044	1.81906	1.95497	3.50686	5.04926	0.896156	0.764436	1.28299	0.994888	2.04044
		324.5	0.778836	1.75622	1.90139	3.53641	4.94374	0.983192	0.723254	1.24486	1.05257	2.00452
		324.75	0.812306	1.71358	1.8895	3.49023	4.98591	0.995646	0.691869	1.29052	1.04989	2.00328
		325	0.86255	1.68105	1.87669	3.38065	4.93864	0.973293	0.735179	1.29283	1.03854	2.03309
		325.25	0.866682	1.71937	1.86681	3.38931	4.9544	0.989306	0.748727	1.2347	1.07788	2.13002
		325.5	0.955897	1.69825	1.91989	3.4091	4.98904	0.951214	0.78824	1.27585	1.04312	2.11485
		325.75	0.906704	1.80362	1.85009	3.43457	5.03142	0.943539	0.834989	1.30209	1.13202	2.07918
		326	0.940582	1.82952	1.89256	3.50224	5.13453	0.942156	0.896007	1.29019	1.14453	2.06999
		326.25	0.992882	1.90936	1.8597	3.47417	5.18136	0.931089	0.948946	1.35688	1.14982	2.05367
		326.5	0.982879	1.99992	1.88942	3.39638	5.02066	0.921876	0.959695	1.37297	1.12049	2.13105
		326.75	0.95357	2.06408	1.91618	3.35725	5.07419	0.938265	0.890085	1.31564	1.08887	2.11585
		327	0.828986	1.89568	1.94257	3.36786	5.14633	0.929784	0.901172	1.34148	1.13374	2.17185
		327.25	0.89359	2.00667	1.95393	3.43411	5.12925	0.861346	0.99227	1.27894	1.10846	2.18769
		327.5	0.763559	2.0703	2.01531	3.43457	5.23729	0.834664	0.911154	1.27034	1.01792	2.11468
		327.75	0.812994	2.04321	2.11832	3.40539	5.25949	0.869776	0.900352	1.24055	0.984697	2.14715
		328	0.720737	2.04806	2.14396	3.38646	5.28241	0.775581	0.933047	1.23417	0.94335	2.09498
		328.25	0.737358	2.105	2.12493	3.43857	5.28132	0.785646	0.940397	1.2522	0.963458	2.17305
		328.5	0.677984	2.13842	2.21591	3.35309	5.16601	0.77079	0.887426	1.18293	0.92848	2.14292
		328.75	0.766598	2.13868	2.14537	3.34897	5.16807	0.801027	0.909245	1.18975	0.971499	2.07742
		329	0.67731	2.08793	2.17985	3.30652	5.19577	0.755606	0.868141	1.13188	1.01788	2.11537
		329.25	0.657684	2.15806	2.19285	3.31789	5.2113	0.770942	0.880707	1.08194	1.0515	2.08425
		329.5	0.707566	2.22769	2.19391	3.36664	5.20665	0.768636	0.852484	1.09653	1.07486	2.10755
		329.75	0.768039	2.22213	2.25023	3.39146	5.23816	0.70363	0.88056	1.13844	1.02381	2.07561
		330	0.717697	2.22731	2.21015	3.42005	5.31035	0.746094	0.937639	1.12879	1.0362	2.12221
		330.25	0.640388	2.18777	2.238	3.44401	5.32537	0.7364	0.948145	1.13082	1.06004	2.14715
		330.5	0.598845	2.21718	2.20368	3.51505	5.35765	0.728766	0.937537	1.17158	1.08698	2.04532
		330.75	0.684293	2.25991	2.14195	3.54766	5.40316	0.731299	0.866664	1.16613	1.10805	2.00199
		331	0.734351	2.26515	2.15789	3.55668	5.42149	0.810427	0.846441	1.11971	1.221	1.92997
		331.25	0.744922	2.19332	2.20702	3.55161	5.47466	0.798437	0.901018	1.15578	1.14481	1.92675
		331.5	0.709562	2.15308	2.2176	3.56579	5.44599	0.775614	0.864329	1.14751	1.214	1.83812
		331.75	0.670259	2.23043	2.25142	3.64197	5.35923	0.745357	0.836846	1.06626	1.25001	1.8033
		332	0.636497	2.25755	2.26505	3.58671	5.3746	0.739588	0.891303	1.10776	1.25338	1.73343
		332.25	0.692113	2.25712	2.24645	3.52563	5.29962	0.752809	0.885431	1.10301	1.21977	1.69592
		332.5	0.677991	2.30435	2.25488	3.45883	5.36767	0.787987	0.858471	1.10868	1.16516	1.67659
		332.75	0.718397	2.27853	2.10171	3.54021	5.41271	0.791546	0.944291	1.15588	1.23656	1.65599
		333	0.723852	2.20086	2.06228	3.55069	5.41667	0.828527	0.97265	1.13283	1.30232	1.68382
		333.25	0.697836	2.27248	2.02626	3.55327	5.39174	0.860597	1.00634	1.09567	1.35253	1.62617
		333.5	0.646398	2.32151	2.03379	3.6673	5.35133	0.82212	1.02161	1.08927	1.33365	1.59868
		333.75	0.636261	2.36358	2.01833	3.68996	5.44353	0.777325	1.04038	1.11686	1.318	1.59353
		334	0.660268	2.36225	2.05615	3.81794	5.37302	0.735634	1.09255	1.14503	1.3343	1.54166
		334.25	0.665169	2.44263	2.12643	3.80556	5.3851	0.765194	1.05842	1.10908	1.32013	1.5206
		334.5	0.726929	2.47412	2.11806	3.83808	5.31594	0.73626	1.0448	1.06415	1.3353	1.54013
		334.75	0.716998	2.47538	2.19493	3.84023	5.348	0.769227	1.05961	1.02968	1.32868	1.46666
		335	0.718036	2.44487	2.11683	3.76881	5.31403	0.819725	1.12099	1.02531	1.30578	1.51945
		335.25	0.695237	2.52939	2.15961	3.76718	5.25473	0.785734	1.17924	1.03528	1.18397	1.53552
		335.5	0.667591	2.51378	2.1022	3.70747	5.1761	0.772956	1.24095	1.00922	1.12884	1.59941
		335.75	0.709482	2.50383	2.08129	3.67691	5.09701	0.76372	1.17271	1.04202	1.12943	1.62552
		336	0.784663	2.52504	2.10008	3.65461	5.06035	0.678694	1.13659	1.00714	1.07552	1.7093
		336.25	0.743806	2.56674	2.02082	3.68762	5.22083	0.68944	1.15382	1.02488	1.09127	1.6829
		336.5	0.841131	2.58248	1.96835	3.74863	5.23788	0.717032	1.16821	0.989464	1.06763	1.65846
		336.75	0.825552	2.52304	2.01144	3.77847	5.23199	0.703412	1.15658	0.998154	1.04884	1.64996
		337	0.800052	2.54044	1.95596	3.66331	5.14094	0.634724	1.18533	0.945543	0.952975	1.72768
		337.25	0.746112	2.48085	1.93534	3.56348	5.05838	0.667524	1.13957	0.967495	0.904996	1.73291
		337.5	0.707937	2.47091	1.98648	3.5849	5.09541	0.703861	1.09196	1.06656	0.821392	1.6696
		337.75	0.634374	2.4398	1.9997	3.66798	5.04317	0.716043	1.08414	1.04624	0.821857	1.69471
		338	0.656335	2.50489	1.98616	3.7383	5.08219	0.723149	1.07656	1.09967	0.87012	1.67047
		338.25	0.616745	2.46285	1.94447	3.86559	5.05464	0.782042	1.0719	1.06336	0.818187	1.71693
		338.5	0.690866	2.54808	1.8979	3.89411	5.12808	0.755223	0.977047	1.12755	0.821922	1.72702
		338.75	0.716373	2.44323	1.86641	3.98242	5.11455	0.742079	1.06668	1.14402	0.815035	1.63679
		339	0.722902	2.45484	1.95194	3.9565	5.00904	0.728602	0.951392	1.14356	0.84115	1.6065
		339.25	0.788534	2.40205	1.9292	3.93283	4.86133	0.777039	0.968879	1.18454	0.838867	1.63895
		339.5	0.778112	2.32992	1.87225	3.89069	4.92557	0.802172	0.982927	1.17057	0.772307	1.66176
		339.75	0.79136	2.29906	1.9051	3.8863	5.02091	0.824478	0.976151	1.13779	0.824136	1.62708
		340	0.703533	2.32673	1.91282	3.90734	5.0054	0.807243	0.959621	1.1373	0.793863	1.63541
		340.25	0.715616	2.40076	1.97861	3.87701	4.92104	0.722349	0.923634	1.06236	0.791587	1.68296
		340.5	0.847528	2.44807	2.04969	3.84196	4.90994	0.714153	0.933769	1.04005	0.79093	1.67276
		340.75	0.87734	2.4677	2.06399	3.85682	4.98794	0.780048	0.90721	1.02435	0.821794	1.57584
		341	0.920793	2.44469	2.06433	3.86914	5.03165	0.69759	0.861067	1.03067	0.834499	1.5594
		341.25	0.884296	2.50049	2.08214	3.9773	4.9498	0.779777	0.901869	1.01496	0.853067	1.60904
		341.5	0.99904	2.39111	2.1312	3.95915	4.9428	0.836855	0.939542	0.981561	0.837244	1.68105
		341.75	1.07192	2.35557	2.11594	4.00653	4.95704	0.841911	0.914495	1.01413	0.85907	1.64029
		342	1.14096	2.32485	2.12842	3.95477	4.91021	0.863303	0.856068	0.994449	0.875485	1.64778
		342.25	1.23258	2.29168	2.15793	3.90929	4.96377	0.850466	0.864398	1.05344	0.893515	1.71244
		342.5	1.16921	2.31961	2.16822	3.97804	4.9266	0.832302	0.850681	1.11342	0.981719	1.70648
		342.75	1.08822	2.21072	2.25746	3.87532	4.96093	0.869912	0.825171	1.09195	0.943447	1.67785
		343	1.14663	2.16064	2.20096	3.84136	4.93477	0.788793	0.802748	1.14365	0.905822	1.65062
		343.25	1.14534	2.16277	2.15932	3.83906	4.93857	0.798406	0.830466	1.17345	0.943351	1.67256
		343.5	1.18211	2.14107	2.15781	3.87565	4.95196	0.815872	0.843776	1.11049	0.85513	1.7461
		343.75	1.20267	2.23362	2.13789	3.76741	4.88522	0.730339	0.829315	1.11942	0.880233	1.72935
		344	1.22683	2.33534	2.19	3.75942	4.85738	0.752873	0.89211	1.13275	0.901712	1.66356
		344.25	0.987113	2.28208	2.18103	3.73092	4.89435	0.719516	0.855923	1.05468	0.880071	1.63386
		344.5	0.968146	2.19517	2.2148	3.83692	4.84596	0.714217	0.843871	1.04869	0.834076	1.60435
		344.75	0.942484	2.14295	2.13471	3.87621	4.79208	0.762748	0.81382	1.0735	0.910861	1.56007
		345	0.918355	2.25318	2.09822	3.90487	4.71391	0.728664	0.835882	0.992031	0.936701	1.59074
		345.25	0.876074	2.14237	2.11636	3.94556	4.7409	0.758782	0.820521	1.01131	0.993524	1.64114
		345.5	0.880692	2.09171	2.13651	3.84914	4.73815	0.777644	0.847221	1.00621	0.962665	1.57812
		345.75	0.880065	2.02368	2.11442	3.83496	4.77637	0.784151	0.813889	1.08988	0.930568	1.45586
		346	0.828982	2.01599	2.15008	3.84635	4.75741	0.760964	0.811141	1.10552	0.969943	1.42816
		346.25	0.874274	2.02865	2.14185	3.88734	4.77254	0.747398	0.850116	1.20847	0.914553	1.50421
		346.5	0.791734	1.93709	2.11565	3.95995	4.76478	0.741692	0.845471	1.1047	0.902769	1.46635
		346.75	0.835543	1.89173	1.99462	3.95864	4.68981	0.721809	0.780204	1.10032	0.968168	1.4357
		347	0.780139	1.84058	2.09321	4.02318	4.60189	0.61387	0.81395	1.11492	0.887487	1.41505
		347.25	0.837764	1.83959	2.14348	3.9684	4.58227	0.628924	0.812315	1.05161	0.897712	1.41845
		347.5	0.913357	1.71104	2.06104	3.94326	4.54898	0.611264	0.791369	1.04526	0.840381	1.42812
		347.75	0.820141	1.69136	2.03421	4.10117	4.57366	0.645511	0.775168	1.08011	0.795875	1.34028
		348	0.842791	1.72407	1.95719	4.12598	4.54536	0.659003	0.830733	1.09572	0.806811	1.33843
		348.25	0.850659	1.72605	1.97877	4.12197	4.41041	0.696101	0.766881	1.06587	0.814009	1.29489
		348.5	0.851607	1.77017	2.01143	4.08515	4.25282	0.702007	0.776763	0.989729	0.899264	1.25487
		348.75	0.971324	1.70813	2.06659	4.0491	4.21268	0.695357	0.770847	1.04732	0.971599	1.2517
		349	0.884745	1.77016	2.07356	4.07426	4.2199	0.707714	0.827634	1.0655	0.991759	1.23089
		349.25	0.881095	1.72903	2.05252	4.00389	4.19016	0.713546	0.841508	1.10357	0.931921	1.29468
		349.5	0.911452	1.6904	2.15379	4.01754	4.24965	0.672363	0.814965	1.07013	0.910181	1.3831
		349.75	0.903245	1.73514	2.06844	4.07886	4.315	0.706073	0.82467	1.02784	0.957842	1.35885
		350	0.808916	1.67335	2.13891	4.03917	4.245	0.672428	0.811172	1.01871	0.993046	1.4038
		350.25	0.852867	1.7232	2.11084	3.99112	4.18058	0.644808	0.821783	0.95548	0.983397	1.39082
		350.5	0.907923	1.80216	2.09673	3.93866	4.26408	0.611411	0.797547	0.918889	0.956981	1.43104
		350.75	0.942186	1.81284	2.06313	3.94663	4.22265	0.579286	0.760625	0.943712	1.00286	1.38725
		351	0.955507	1.90861	2.15478	3.95428	4.33698	0.613724	0.83852	0.898824	1.00889	1.33433
		351.25	0.835222	1.85944	2.25243	3.84712	4.29994	0.599878	0.856456	0.917052	0.991057	1.32533
		351.5	0.770121	1.86414	2.32102	3.88866	4.1612	0.5861	0.832055	0.899504	1.06894	1.30683
		351.75	0.80492	1.74679	2.29306	3.81814	4.08959	0.61057	0.835973	0.851191	1.09278	1.36084
		352	0.813653	1.82259	2.29736	3.87508	4.07191	0.582982	0.837957	0.871727	1.05812	1.40067
		352.25	0.763227	1.8483	2.34001	3.95099	4.01844	0.558137	0.867213	0.864346	1.07578	1.47235
		352.5	0.777224	1.95367	2.38081	4.03238	4.04793	0.59531	0.900288	0.862466	1.01295	1.48445
		352.75	0.783907	1.99713	2.41348	4.0305	4.05184	0.603292	0.863811	0.932565	1.02125	1.46989
		353	0.797156	2.03476	2.36	4.09535	4.05784	0.5639	0.853021	0.936658	1.00783	1.40841
		353.25	0.756591	2.04553	2.42709	4.14136	4.01482	0.564034	0.874882	0.847081	0.961112	1.40584
		353.5	0.770058	2.06441	2.31839	4.07264	4.03119	0.592597	0.804947	0.843708	1.01482	1.4447
		353.75	0.69784	2.18759	2.34289	4.05789	4.04007	0.569258	0.803981	0.951236	1.02128	1.53646
		354	0.741902	2.19885	2.37447	4.05953	4.0968	0.549583	0.825733	0.944869	0.980891	1.5332
		354.25	0.716685	2.1601	2.33765	4.06648	4.09669	0.596035	0.815419	0.932667	0.951963	1.55741
		354.5	0.704726	2.17001	2.35359	4.09122	4.11975	0.610664	0.77063	0.946739	0.911641	1.55947
		354.75	0.702645	2.13711	2.33155	4.12647	4.06538	0.528999	0.791571	0.966117	0.928657	1.55724
		355	0.809196	2.12983	2.31024	4.0246	4.10541	0.563678	0.786734	0.962362	0.89095	1.54597
		355.25	0.893355	2.14814	2.37369	4.01949	4.10925	0.57277	0.701888	0.932197	0.965377	1.60472
		355.5	0.783659	2.08848	2.31387	4.00234	4.05508	0.678692	0.716611	0.983896	0.937228	1.61143
		355.75	0.778244	2.11422	2.37	3.9295	4.03706	0.69474	0.751844	0.956326	0.950353	1.55473
		356	0.835271	2.12494	2.30861	3.9211	4.05818	0.653416	0.700303	0.863307	1.00826	1.56345
		356.25	0.862666	2.08356	2.27281	3.94866	4.00051	0.665396	0.739264	0.923495	1.0132	1.60348
		356.5	0.79847	2.06894	2.22556	3.98972	3.95045	0.633835	0.785233	0.925721	1.03077	1.69645
		356.75	0.855352	2.11552	2.23784	3.98482	3.98302	0.656363	0.761469	0.942078	1.06694	1.65611
		357	0.911978	2.03955	2.30154	4.06535	3.9938	0.68233	0.801797	0.944601	1.04386	1.68878
		357.25	0.905803	2.05426	2.33508	4.10562	3.94278	0.685693	0.795356	0.980067	1.07107	1.69164
		357.5	0.951535	2.08416	2.27252	4.13337	3.92315	0.671169	0.773517	0.943999	1.15526	1.63654
		357.75	0.868082	2.08715	2.33045	4.12302	4.07802	0.697786	0.802114	0.959939	1.13165	1.62676
		358	0.792583	2.08952	2.26355	4.05783	4.15184	0.678738	0.860627	0.90966	1.15101	1.65954
		358.25	0.887703	2.13051	2.26372	4.06808	4.20779	0.6925	0.869512	0.915767	1.12004	1.57187
		358.5	0.833737	2.1667	2.36009	4.06326	4.27899	0.732082	0.818937	0.919908	1.14777	1.55797
		358.75	0.853747	2.13131	2.42266	3.94408	4.22988	0.752847	0.830546	0.945876	1.19928	1.46648
		359	0.896403	2.13807	2.36163	3.95671	4.22505	0.811921	0.868892	0.908327	1.21885	1.4839
		359.25	0.899565	2.14353	2.3595	4.00624	4.21875	0.83816	0.898163	0.981024	1.13633	1.38516
		359.5	0.987202	2.09845	2.37857	4.05863	4.08705	0.890833	0.879542	1.01585	1.11995	1.45809
		359.75	1.00228	1.96784	2.26472	4.1161	4.05061	0.816516	0.856945	1.0303	1.10116	1.50674
		360	1.00553	1.95589	2.2623	4.01698	4.05027	0.79219	0.808122	0.972141	1.04158	1.61218
		360.25	1.02252	1.97746	2.2534	4.03268	4.08607	0.795014	0.820242	0.93986	1.04279	1.58851
		360.5	0.983425	1.97791	2.25213	3.99586	4.0077	0.833865	0.74155	0.963078	1.01309	1.58485
		360.75	1.02521	1.96191	2.38045	3.94681	3.95387	0.798722	0.754643	0.917724	1.01137	1.65908
		361	1.02835	1.87077	2.36179	3.93069	4.04162	0.759632	0.824556	0.95269	1.0952	1.66899
		361.25	1.03407	1.94039	2.37197	3.91493	4.09333	0.739423	0.820879	0.928977	1.07465	1.6471
		361.5	1.01916	2.06025	2.36952	3.935	4.14616	0.719825	0.839997	0.922233	1.08393	1.69575
		361.75	1.03122	1.99962	2.41503	3.89602	4.26141	0.795622	0.850095	0.89091	1.02503	1.76667
		362	1.02107	1.90154	2.42716	3.94695	4.19103	0.878362	0.847372	0.890529	1.0672	1.77396
		362.25	0.956226	1.89594	2.43336	3.97896	4.28572	0.772958	0.866237	0.936064	1.08911	1.75429
		362.5	1.06229	1.88476	2.53355	3.98616	4.24561	0.788965	0.914401	0.993726	1.14416	1.76118
		362.75	1.1155	1.85259	2.54875	4.01381	4.14206	0.779688	0.941877	0.955578	1.1292	1.71968
		363	1.09916	1.88412	2.53734	4.00397	4.19057	0.794832	0.961718	0.874814	1.18474	1.68101
		363.25	1.08094	1.85122	2.55832	4.02027	4.16388	0.813169	0.978268	0.863264	1.19925	1.72136
		363.5	1.13938	1.91122	2.65309	3.94868	4.07074	0.797157	0.924114	0.913473	1.18484	1.71592
		363.75	0.984324	1.98554	2.66691	3.90042	4.01385	0.767451	0.995277	0.931946	1.23987	1.70693
		364	0.951042	2.04166	2.75707	3.87347	4.05786	0.73595	1.02553	0.897707	1.24797	1.69911
		364.25	0.975386	1.97673	2.85263	3.89894	4.08794	0.708615	1.07642	0.892678	1.22823	1.661
		364.5	1.01115	2.03181	2.87033	3.96516	4.11012	0.68324	1.0562	0.861867	1.28483	1.64693
		364.75	0.976304	2.02215	2.85726	3.89723	4.22769	0.670306	1.04324	0.906476	1.24695	1.69531
		365	1.06311	2.02692	2.79216	3.87615	4.27701	0.647432	1.00153	0.898585	1.29087	1.60131
		365.25	1.10494	2.02075	2.81126	3.91033	4.16479	0.657393	0.926672	0.86029	1.17816	1.61013
		365.5	1.09886	1.94749	2.86045	3.8938	4.17066	0.610217	0.919726	0.886541	1.13606	1.60082
		365.75	1.06763	1.96116	2.86402	3.97994	4.19486	0.648977	0.90839	0.87872	1.16809	1.62896
		366	1.08012	1.99282	2.94175	3.977	4.18082	0.669544	0.925836	0.854751	1.2082	1.60887
		366.25	1.08143	2.08103	2.98498	3.92105	4.23682	0.691782	0.853465	0.890508	1.19355	1.6571
		366.5	1.14703	2.03184	2.90432	3.86035	4.22939	0.678668	0.81622	0.926118	1.12609	1.60895
		366.75	1.08263	2.0628	2.90458	3.81409	4.24651	0.711627	0.759905	0.933843	1.12347	1.57924
		367	1.06351	2.0228	2.94357	3.84796	4.2099	0.611913	0.707594	0.841404	1.14468	1.54304
		367.25	0.997878	2.01428	2.97548	3.77461	4.2224	0.579697	0.818988	0.869811	1.14502	1.55435
		367.5	1.0302	1.95386	2.94344	3.75848	4.19928	0.613595	0.829019	0.826623	1.22752	1.49652
		367.75	1.09785	1.97648	2.92851	3.63293	4.24835	0.607431	0.782156	0.801194	1.24853	1.52292
		368	1.05943	1.81089	2.88382	3.57419	4.20731	0.653896	0.802089	0.834362	1.18232	1.52375
		368.25	1.10074	1.81339	3.00279	3.57596	4.11504	0.648323	0.785064	0.855476	1.15406	1.50555
		368.5	1.10305	1.89431	2.95254	3.52691	4.12186	0.614175	0.774148	0.813305	1.15123	1.5426
		368.75	1.08145	1.87201	2.96124	3.49733	4.08243	0.621777	0.748898	0.80725	1.08937	1.53044
		369	1.06431	2.00001	2.92745	3.51165	4.08762	0.657126	0.77531	0.820789	1.14273	1.57163
		369.25	1.02024	1.94153	2.94063	3.52989	4.01221	0.628694	0.793478	0.838813	1.12869	1.5922
		369.5	1.06105	1.9088	2.97548	3.53962	4.01431	0.645599	0.767373	0.82187	1.06178	1.68597
		369.75	0.934452	1.91281	2.96672	3.50671	4.0618	0.650058	0.806562	0.80267	1.0945	1.69971
		370	0.961624	1.81524	2.94427	3.43508	4.13073	0.624006	0.739948	0.823855	1.06199	1.66973
		370.25	1.03716	1.8778	2.99265	3.40479	4.10815	0.610592	0.750791	0.751531	1.01335	1.7068
		370.5	0.997152	1.92556	2.99417	3.45502	4.10603	0.594501	0.770671	0.751627	1.03888	1.68716
		370.75	1.0394	1.95227	3.00091	3.3617	4.16151	0.564463	0.771426	0.743221	0.991726	1.68593
		371	1.03386	1.99263	3.12163	3.33385	4.15196	0.596625	0.725485	0.798692	0.969555	1.64118
		371.25	0.972918	2.14697	3.1188	3.30947	4.18596	0.56481	0.712231	0.746916	0.906382	1.6236
		371.5	0.929998	2.06982	3.1428	3.31841	4.1587	0.579949	0.724327	0.791329	0.858973	1.5961
		371.75	1.0656	2.133	3.10531	3.28925	4.18177	0.540365	0.729861	0.820016	0.882404	1.54124
		372	0.988485	2.17641	3.03841	3.29387	4.18942	0.505215	0.671079	0.815509	0.828088	1.61122
		372.25	0.985993	2.00767	3.13913	3.40612	4.19419	0.516008	0.75566	0.797649	0.926412	1.62474
		372.5	1.00577	2.05886	3.17903	3.44391	4.16808	0.531984	0.769096	0.798806	0.973042	1.62167
		372.75	0.982286	2.1506	3.11722	3.44523	4.24893	0.526431	0.80247	0.740874	1.01121	1.5715
		373	0.982014	2.16985	3.19471	3.45366	4.21749	0.546441	0.768541	0.739813	1.00625	1.48534
		373.25	0.991694	2.08767	3.18098	3.41651	4.24539	0.545447	0.7628	0.81394	1.05654	1.53043
		373.5	1.02503	2.03799	3.25846	3.34414	4.30187	0.58269	0.740272	0.814712	1.04941	1.54642
		373.75	0.922115	2.0875	3.28275	3.28601	4.28332	0.551653	0.70422	0.807633	1.10658	1.60543
		374	0.809438	2.10701	3.34017	3.32875	4.23552	0.563343	0.744435	0.796006	1.14843	1.70454
		374.25	0.846765	2.06924	3.34687	3.3241	4.29252	0.526175	0.842313	0.763959	1.19632	1.72859
		374.5	0.938419	2.04327	3.27105	3.27045	4.33599	0.52823	0.808009	0.804256	1.18309	1.70579
		374.75	0.875954	2.1109	3.23406	3.28965	4.3399	0.548985	0.88669	0.782419	1.19447	1.68348
		375	0.89654	1.98023	3.15502	3.25559	4.34452	0.549303	0.856212	0.790199	1.18055	1.67547
		375.25	0.867042	1.94563	3.16293	3.23306	4.35394	0.560572	0.86193	0.795789	1.12452	1.61172
		375.5	0.830131	1.89849	3.16004	3.27639	4.31645	0.575137	0.842299	0.782384	1.14128	1.62739
		375.75	0.841263	1.83226	3.15194	3.26183	4.32723	0.55869	0.892855	0.79455	1.09406	1.65821
		376	0.782635	1.90203	3.18478	3.26574	4.33432	0.555668	0.901535	0.838471	1.0854	1.61583
		376.25	0.803354	1.7428	3.2727	3.32518	4.29493	0.599524	0.831865	0.840265	1.19528	1.71667
		376.5	0.806649	1.62652	3.36107	3.27549	4.32054	0.638693	0.823925	0.907294	1.24946	1.69995
		376.75	0.791373	1.63217	3.44098	3.27174	4.30954	0.62461	0.795385	0.929222	1.2121	1.74872
		377	0.861447	1.67528	3.36389	3.31729	4.26413	0.670487	0.789756	0.918596	1.20581	1.74661
		377.25	0.842749	1.77194	3.40126	3.3312	4.26447	0.63525	0.787214	0.983507	1.12271	1.72793
		377.5	0.859164	1.8033	3.38156	3.33139	4.29751	0.58665	0.798274	1.05226	1.11897	1.75465
		377.75	0.82338	1.69113	3.38426	3.35641	4.34848	0.629737	0.763125	1.04228	1.15459	1.77528
		378	0.921689	1.73531	3.36674	3.32802	4.41242	0.637269	0.77738	1.04859	1.17212	1.7759
		378.25	0.989984	1.77348	3.37301	3.3806	4.34521	0.629205	0.717209	1.03105	1.14686	1.74312
		378.5	0.896626	1.78123	3.31424	3.32254	4.34709	0.635804	0.781324	1.04936	1.16431	1.71182
		378.75	0.918655	1.73455	3.33032	3.29775	4.33165	0.660331	0.837685	1.03179	1.17332	1.69876
		379	0.957331	1.70013	3.30851	3.29458	4.40915	0.654644	0.843262	1.01289	1.24646	1.69117
		379.25	0.927032	1.75344	3.25026	3.37146	4.33842	0.607465	0.824388	1.04881	1.36061	1.69374
		379.5	0.909186	1.79116	3.22161	3.44734	4.41342	0.615228	0.765858	1.04394	1.39548	1.748
		379.75	0.887705	1.78119	3.19939	3.47826	4.4003	0.598456	0.720872	1.05249	1.41291	1.78644
		380	0.802613	1.82992	3.30775	3.48172	4.44106	0.609755	0.690173	1.03841	1.46287	1.75803
		380.25	0.853733	1.85948	3.20069	3.47001	4.57101	0.585266	0.750667	0.995243	1.52615	1.77233
		380.5	0.825697	1.8883	3.20073	3.47831	4.58578	0.60037	0.74648	1.01045	1.53471	1.83177
		380.75	0.8952	1.82719	3.22651	3.47907	4.61541	0.606968	0.710623	0.968545	1.54166	1.76245
		381	1.04332	1.77345	3.21937	3.44392	4.61845	0.601679	0.667846	0.939015	1.49777	1.66448
		381.25	1.05624	1.80772	3.20041	3.3766	4.63966	0.600572	0.681894	0.901071	1.39167	1.58532
		381.5	1.04579	1.83243	3.15871	3.37865	4.57732	0.543883	0.665776	0.857863	1.37957	1.61229
		381.75	1.04496	1.84028	3.19959	3.42607	4.53288	0.54185	0.646146	0.890288	1.40774	1.66903
		382	1.07653	1.91575	3.25104	3.50498	4.52435	0.598444	0.63675	0.864535	1.45853	1.7905
		382.25	1.14317	1.94349	3.27733	3.53603	4.42176	0.616185	0.632837	0.9308	1.50849	1.85989
		382.5	1.07941	2.02217	3.20968	3.49413	4.3673	0.606883	0.69642	1.01307	1.59622	1.84327
		382.75	1.04765	2.05909	3.27551	3.54748	4.3296	0.549905	0.777605	1.08029	1.53188	1.82403
		383	0.991994	1.90529	3.31625	3.55717	4.31519	0.557813	0.790883	1.08768	1.58998	1.82538
		383.25	0.9825	1.88003	3.31176	3.54151	4.31376	0.571312	0.788901	1.02909	1.59846	1.81525
		383.5	1.04139	1.84904	3.37033	3.58923	4.28854	0.581633	0.769773	1.0628	1.63223	1.80969
		383.75	1.05901	1.77427	3.4974	3.57331	4.37187	0.571973	0.762182	1.09241	1.62292	1.78898
		384	1.17999	1.77458	3.48326	3.47553	4.41361	0.609978	0.719423	1.24652	1.60263	1.74369
		384.25	1.21199	1.66088	3.46413	3.58421	4.39221	0.636621	0.808208	1.1828	1.66925	1.68923
		384.5	1.09667	1.65711	3.47517	3.66363	4.37093	0.693655	0.8371	1.20434	1.73992	1.68549
		384.75	1.08249	1.64962	3.55718	3.64736	4.3864	0.65873	0.871874	1.20554	1.79503	1.6558
		385	1.02965	1.6924	3.5843	3.56509	4.34525	0.625353	0.860971	1.24982	1.85266	1.66298
		385.25	1.17669	1.53178	3.49781	3.44723	4.33087	0.623105	0.896671	1.26049	1.90525	1.6662
		385.5	1.12154	1.49248	3.4948	3.69866	4.28076	0.666314	0.867411	1.25234	1.89589	1.67327
		385.75	0.990216	1.56802	3.52683	3.50038	4.2489	0.694253	0.867786	1.30794	1.96181	1.7119
		386	0.940968	1.63066	3.51461	3.54258	4.20659	0.650632	0.858535	1.26451	1.97639	1.72899
		386.25	0.936671	1.66157	3.5356	3.5397	4.24552	0.693513	0.873421	1.29993	1.96356	1.70623
		386.5	0.90289	1.64273	3.4798	3.5606	4.28318	0.728955	0.902035	1.33799	1.94537	1.73277
		386.75	0.790888	1.73489	3.44432	3.60361	4.2202	0.70309	0.864907	1.30821	1.9795	1.72335
		387	0.888893	1.7089	3.41222	3.45749	4.18931	0.71417	0.921063	1.29294	2.03981	1.70084
		387.25	0.906177	1.75323	3.43804	3.5131	4.26461	0.70921	0.912684	1.29124	2.03782	1.75432
		387.5	0.913761	1.71866	3.41306	3.58668	4.34144	0.717716	0.923759	1.32852	2.07662	1.75802
		387.75	0.978117	1.6477	3.45539	3.65925	4.4307	0.685221	0.917405	1.27639	2.08425	1.77779
		388	0.86638	1.73601	3.48557	3.69698	4.48797	0.661395	0.919451	1.29311	2.10305	1.79068
		388.25	0.788405	1.71421	3.50303	3.77961	4.46442	0.667091	0.912656	1.26049	2.05389	1.77688
		388.5	0.874339	1.67152	3.42403	3.77742	4.48963	0.656537	0.889823	1.31846	2.11429	1.73573
		388.75	0.923548	1.74256	3.3451	3.77453	4.39959	0.627268	0.894602	1.35938	2.14909	1.8194
		389	0.886658	1.78899	3.24887	3.82596	4.46105	0.61865	0.884001	1.27799	2.13032	1.85305
		389.25	0.950409	1.76983	3.29241	3.88374	4.52148	0.637843	0.840105	1.22757	2.10575	1.8286
		389.5	0.911408	1.79085	3.32416	3.9328	4.53848	0.653025	0.821289	1.16215	2.11386	1.79748
		389.75	0.898556	1.79806	3.38389	3.94823	4.53151	0.616715	0.756027	1.14379	2.10488	1.80978
		390	0.942815	1.82088	3.37219	4.02374	4.50811	0.635849	0.719001	1.15603	2.11095	1.75662
		390.25	0.925247	1.8189	3.35542	3.99262	4.50792	0.660776	0.740074	1.17699	2.03292	1.71731
		390.5	0.897472	1.79552	3.29695	3.9313	4.55823	0.664771	0.758532	1.16524	2.01041	1.6955
		390.75	0.97047	1.8331	3.34165	3.89128	4.47674	0.651875	0.730563	1.10749	2.02357	1.67002
		391	0.959915	1.70315	3.33616	3.86153	4.40742	0.678815	0.734183	1.05334	2.01103	1.65144
		391.25	0.925868	1.7237	3.4271	3.82184	4.35797	0.643696	0.669734	1.03195	1.98626	1.69757
		391.5	0.870496	1.68918	3.40602	3.88348	4.35118	0.705141	0.676912	1.01943	1.97008	1.72859
		391.75	0.86884	1.62595	3.40852	3.90771	4.47013	0.684557	0.691338	1.03437	1.97707	1.80642
		392	0.91573	1.66272	3.35534	3.98299	4.47145	0.662286	0.716775	1.01865	2.02691	1.88725
		392.25	0.912828	1.71411	3.4248	4.01122	4.43234	0.66681	0.708045	1.03984	2.0061	1.80629
		392.5	0.929844	1.56986	3.45564	3.91835	4.43805	0.661192	0.704983	1.00481	2.05536	1.79779
		392.75	0.918517	1.44668	3.4167	3.81486	4.34354	0.635571	0.698635	0.961899	2.0603	1.8617
		393	0.868129	1.45529	3.41316	3.69599	4.34097	0.594945	0.687158	1.00317	2.00229	1.76796
		393.25	0.862642	1.52259	3.36935	3.7494	4.33791	0.595379	0.686039	0.956272	2.00821	1.75107
		393.5	0.874599	1.47564	3.32711	3.77713	4.36165	0.61108	0.705041	0.978323	1.96959	1.71558
		393.75	0.831245	1.53731	3.33445	3.77857	4.27713	0.610929	0.676671	0.922427	1.99419	1.64588
		394	0.872357	1.53609	3.35657	3.75182	4.30627	0.643424	0.694534	0.877131	1.99029	1.65227
		394.25	0.887054	1.61701	3.43311	3.8032	4.18936	0.727862	0.715834	0.839968	1.9895	1.65442
		394.5	0.870664	1.68908	3.36847	3.82364	4.24618	0.698762	0.751413	0.817673	1.96037	1.55652
		394.75	0.79232	1.69378	3.44467	3.90016	4.3306	0.653214	0.736074	0.837449	1.95599	1.5115
		395	0.724311	1.74272	3.36785	3.86151	4.40396	0.648141	0.815922	0.890985	2.00287	1.62613
		395.25	0.752946	1.70558	3.43959	3.87543	4.40137	0.635929	0.84793	0.91235	2.0185	1.66259
		395.5	0.733631	1.75212	3.4389	3.80593	4.40979	0.603231	0.834075	0.946482	2.03336	1.65925
		395.75	0.797798	1.7591	3.48958	3.86051	4.41612	0.627787	0.866778	0.951875	2.071	1.67872
		396	0.789595	1.76409	3.51644	3.85877	4.426	0.607842	0.877924	0.956178	2.09598	1.67908
		396.25	0.826741	1.84158	3.52386	3.70805	4.47716	0.596906	0.774161	1.00663	2.11539	1.69343
		396.5	0.784334	1.82218	3.57122	3.73103	4.49867	0.652938	0.787086	1.01957	2.16554	1.68829
		396.75	0.835116	1.88548	3.61153	3.74486	4.58833	0.683006	0.801785	1.0132	2.13899	1.6203
		397	0.753006	1.8555	3.53846	3.74076	4.52456	0.708056	0.826921	1.05557	2.16824	1.62742
		397.25	0.807245	1.82463	3.51509	3.6798	4.5812	0.693215	0.785629	1.07073	2.11448	1.5852
		397.5	0.840808	1.84625	3.53254	3.70802	4.55254	0.667893	0.77157	1.02196	2.18461	1.56585
		397.75	0.867507	1.85846	3.61175	3.76036	4.59101	0.697998	0.790584	1.02896	2.20549	1.55319
		398	0.899635	1.84687	3.67981	3.84043	4.59721	0.724457	0.784909	1.04491	2.12939	1.55256
		398.25	0.928743	1.8915	3.65677	3.85859	4.61773	0.687793	0.791928	0.958719	2.18375	1.47258
		398.5	1.00497	1.89202	3.58255	3.85371	4.52303	0.708957	0.771503	1.03134	2.2223	1.47359
		398.75	1.06758	1.88472	3.58331	3.93205	4.57223	0.747526	0.753721	1.02613	2.1625	1.49354
		399	1.06791	1.97229	3.71537	3.81811	4.57581	0.7496	0.717709	1.01379	2.15467	1.53458
		399.25	1.02361	1.96447	3.73086	3.88687	4.51585	0.748263	0.764087	0.972739	2.17876	1.62712
		399.5	1.07208	1.96024	3.66115	3.84357	4.54484	0.715209	0.773203	0.904854	2.17085	1.66307
		399.75	1.08377	1.98798	3.63639	3.89486	4.64811	0.711337	0.762704	0.933694	2.19172	1.57155
		400	1.10333	1.9271	3.68373	3.88097	4.6168	0.752587	0.787151	0.855415	2.15028	1.5235
		400.25	1.14732	1.92636	3.64171	3.79713	4.59743	0.744559	0.78608	0.8974	2.1483	1.46833
		400.5	1.17389	1.97851	3.6394	3.81229	4.61528	0.783325	0.770494	0.881431	2.11668	1.49669
		400.75	1.14195	1.88175	3.62088	3.86061	4.62872	0.756743	0.81076	0.950076	2.13666	1.50161
		401	1.16285	1.89683	3.61035	3.92506	4.60607	0.768784	0.759255	1.00734	2.18452	1.55269
		401.25	1.12139	1.95261	3.56269	3.88739	4.64651	0.745987	0.780158	0.991196	2.19588	1.51359
		401.5	1.11582	1.83071	3.52252	3.91538	4.73233	0.729191	0.832089	1.004	2.1878	1.45837
		401.75	1.06598	1.82376	3.43729	3.86467	4.68906	0.723533	0.799718	1.03044	2.17951	1.46156
		402	1.08807	1.77451	3.44753	3.90173	4.70943	0.703842	0.800773	1.04619	2.24903	1.3894
		402.25	1.12396	1.83811	3.50145	3.82627	4.67718	0.745331	0.781818	1.08535	2.20235	1.35976
		402.5	1.19395	1.93036	3.47733	3.75591	4.77223	0.70173	0.817948	1.07083	2.12894	1.31308
		402.75	1.1808	1.84231	3.44029	3.73612	4.79058	0.726812	0.825987	1.02139	2.03334	1.34334
		403	1.10776	1.86859	3.5088	3.68701	4.81469	0.733936	0.821058	1.07514	2.03119	1.31041
		403.25	1.16626	1.77629	3.54131	3.57408	4.7698	0.769236	0.854047	1.10917	1.99791	1.36426
		403.5	1.13969	1.84348	3.42075	3.57444	4.794	0.793292	0.835565	1.08254	1.94696	1.35267
		403.75	1.22882	1.90375	3.42963	3.48474	4.70202	0.808623	0.80261	1.06798	1.8684	1.41877
		404	1.25076	1.90278	3.3619	3.46927	4.68489	0.800473	0.707215	1.08184	1.92547	1.36777
		404.25	1.21901	1.91124	3.34675	3.47372	4.55008	0.744823	0.708012	1.08412	1.9577	1.2909
		404.5	1.17526	1.88821	3.36315	3.49047	4.54046	0.729994	0.64849	1.13857	1.92171	1.34027
		404.75	1.16458	1.89825	3.37208	3.47961	4.54152	0.753789	0.634804	1.23583	1.83463	1.34433
		405	1.04892	2.01658	3.32875	3.42154	4.48769	0.760948	0.64374	1.31316	1.77631	1.35867
		405.25	1.13983	1.93313	3.4177	3.60869	4.45267	0.719914	0.642693	1.25051	1.80379	1.40258
		405.5	1.16142	2.01407	3.42547	3.63011	4.37258	0.753753	0.637292	1.21495	1.8076	1.32448
		405.75	1.21709	2.00541	3.46947	3.71752	4.40028	0.739152	0.620738	1.16405	1.78365	1.27473
		406	1.15552	1.95815	3.48091	3.76145	4.36497	0.743406	0.661258	1.17213	1.82079	1.33641
		406.25	1.12715	1.87937	3.41207	3.75188	4.34055	0.774196	0.686748	1.14023	1.87683	1.274
		406.5	1.075	1.88987	3.46241	3.69269	4.37005	0.817571	0.738218	1.07214	1.90282	1.2629
		406.75	1.06469	1.91678	3.5594	3.74147	4.39946	0.868129	0.765631	1.04125	1.86842	1.23632
		407	1.1327	1.97294	3.64154	3.80182	4.46695	0.835469	0.783478	1.01041	1.90881	1.33017
		407.25	1.06217	1.94658	3.57035	3.66907	4.35131	0.838612	0.798322	1.01121	1.93957	1.32443
		407.5	0.967501	1.87896	3.68267	3.52914	4.30042	0.848332	0.750931	1.02284	1.96828	1.28052
		407.75	0.96226	1.75118	3.74211	3.59157	4.30112	0.877126	0.693042	1.05039	1.96348	1.29014
		408	0.988586	1.76969	3.72621	3.62295	4.33463	0.870459	0.703342	1.07806	2.05478	1.27701
		408.25	0.910266	1.77073	3.67326	3.62935	4.30233	0.869629	0.730105	1.07984	1.99805	1.29601
		408.5	0.864947	1.76947	3.66776	3.69165	4.31166	0.813293	0.715068	1.13249	2.01074	1.28745
		408.75	0.886947	1.74505	3.67068	3.66826	4.23599	0.85208	0.73897	1.12532	2.01561	1.28691
		409	0.9484	1.74763	3.70476	3.69746	4.17655	0.872193	0.668339	1.05105	2.01781	1.34297
		409.25	1.00783	1.74624	3.66707	3.58474	4.30882	0.873001	0.664712	1.10012	1.96256	1.39011
		409.5	0.997745	1.71133	3.75487	3.54086	4.31154	0.770962	0.675817	1.09191	1.88878	1.38487
		409.75	1.04866	1.715	3.62685	3.61024	4.32943	0.827552	0.644177	1.13767	2.04243	1.42596
		410	1.1624	1.63199	3.69641	3.53589	4.43372	0.85767	0.688559	1.12584	2.06958	1.39189
		410.25	1.1662	1.62698	3.73488	3.48753	4.44903	0.789096	0.724575	1.08708	2.11568	1.38161
		410.5	1.23558	1.70199	3.68077	3.46124	4.46385	0.855725	0.702344	1.11815	2.12481	1.4086
		410.75	1.2698	1.70709	3.69373	3.45693	4.41917	0.872015	0.683873	1.15678	2.04556	1.32917
		411	1.15589	1.66925	3.68115	3.47964	4.48246	0.866577	0.613227	1.06182	1.95742	1.37605
		411.25	1.1644	1.53835	3.67061	3.39246	4.49339	0.843631	0.638726	1.1014	1.92356	1.31354
		411.5	1.05078	1.54279	3.71944	3.36626	4.43047	0.901893	0.651547	1.17609	1.87255	1.36624
		411.75	1.08108	1.51222	3.77086	3.34969	4.40639	0.918408	0.647699	1.10191	1.93352	1.35126
		412	0.985948	1.41916	3.90043	3.2751	4.41674	0.940094	0.671031	1.05692	2.0323	1.33222
		412.25	0.812278	1.36685	4.05661	3.28443	4.46755	0.911915	0.686156	1.02415	2.0714	1.34467
		412.5	0.871541	1.32337	4.05101	3.23344	4.57704	0.872937	0.690184	1.03302	2.1195	1.32972
		412.75	0.887326	1.30207	3.93671	3.29197	4.5204	0.920565	0.698751	1.01403	2.11238	1.37005
		413	0.802252	1.28151	3.90224	3.24899	4.58825	0.926268	0.697887	1.00863	2.16856	1.3737
		413.25	0.777075	1.25004	3.84195	3.20272	4.58682	0.913836	0.708925	1.05446	2.19649	1.38085
		413.5	0.895909	1.30497	3.83041	3.21577	4.61393	0.872921	0.701222	1.12894	2.19949	1.372
		413.75	0.979815	1.28103	3.7966	3.20617	4.68545	0.825648	0.708987	1.08339	2.22843	1.40482
		414	0.937509	1.34536	3.77481	3.26854	4.75627	0.862308	0.677459	1.11178	2.29133	1.39517
		414.25	0.900023	1.4545	3.84807	3.26642	4.73127	0.868888	0.701816	1.06162	2.27715	1.37083
		414.5	0.94221	1.49673	3.83001	3.3267	4.70614	0.884247	0.682325	1.07139	2.31389	1.35493
		414.75	0.940252	1.50349	3.77468	3.30011	4.70229	0.827098	0.643838	1.03875	2.35793	1.35453
		415	0.993366	1.54621	3.75183	3.33488	4.6996	0.815037	0.690579	1.00749	2.41209	1.36274
		415.25	0.981019	1.6111	3.71004	3.32224	4.64085	0.809471	0.728995	0.974766	2.45008	1.3486
		415.5	0.993962	1.60379	3.71156	3.34505	4.65157	0.818463	0.767102	1.06031	2.45366	1.40755
		415.75	0.984317	1.65934	3.74981	3.35143	4.64815	0.807648	0.736593	1.09202	2.55676	1.45775
		416	0.989789	1.76976	3.69087	3.27789	4.65781	0.758585	0.701873	1.0641	2.62791	1.43091
		416.25	0.932418	1.72865	3.7016	3.25425	4.67151	0.790989	0.733801	1.02633	2.52791	1.43624
		416.5	0.89551	1.67844	3.69297	3.27133	4.69239	0.75672	0.769682	1.06267	2.50998	1.46552
		416.75	0.814442	1.60927	3.65249	3.25426	4.67185	0.722831	0.730215	1.05866	2.4767	1.37218
		417	0.855067	1.67354	3.73721	3.16018	4.57348	0.682211	0.71046	1.09209	2.49452	1.40776
		417.25	0.826875	1.63832	3.63244	3.39294	4.56269	0.696429	0.698565	1.05373	2.56067	1.39543
		417.5	0.797064	1.61409	3.66965	3.44301	4.54049	0.646278	0.751007	1.02366	2.58122	1.44234
		417.75	0.793641	1.67043	3.7336	3.54332	4.54195	0.650241	0.745174	1.05012	2.62542	1.34759
		418	0.955552	1.70987	3.70672	3.49694	4.45092	0.623213	0.766474	1.01962	2.75327	1.25645
		418.25	1.01023	1.77222	3.66567	3.57318	4.36884	0.530652	0.735294	1.09146	2.70684	1.24169
		418.5	0.996589	1.89016	3.70808	3.54109	4.38799	0.609113	0.753422	1.06907	2.59687	1.33963
		418.75	0.957457	1.89658	3.65348	3.62107	4.51456	0.663074	0.784153	1.07631	2.61329	1.37945
		419	0.853263	1.94178	3.61637	3.60455	4.55592	0.643293	0.802999	1.00704	2.63254	1.37209
		419.25	0.895909	1.85718	3.67028	3.57011	4.56539	0.610468	0.792273	1.06005	2.58322	1.37192
		419.5	0.878367	1.91591	3.69578	3.50723	4.56867	0.649629	0.777472	0.995436	2.67673	1.34884
		419.75	0.841105	1.91106	3.65129	3.46006	4.53216	0.624993	0.758885	0.957569	2.61328	1.41999
		420	0.830677	1.78531	3.66534	3.40608	4.5507	0.605246	0.748806	0.983578	2.62959	1.36266
		420.25	0.890241	1.75422	3.65743	3.45988	4.56046	0.600688	0.777157	1.01873	2.66102	1.30452
		420.5	0.958359	1.63976	3.71222	3.4553	4.42039	0.623016	0.728416	1.00874	2.6729	1.26254
		420.75	1.02209	1.65435	3.74543	3.49371	4.4127	0.662345	0.759896	1.04234	2.69634	1.34323
		421	1.02103	1.69809	3.70257	3.57497	4.42862	0.642991	0.772545	1.06765	2.73278	1.39003
		421.25	0.961339	1.65188	3.63833	3.67263	4.44443	0.708139	0.758464	1.07763	2.7347	1.43067
		421.5	0.895927	1.59595	3.62945	3.58411	4.41077	0.679312	0.743936	1.08222	2.64829	1.47338
		421.75	0.939044	1.55361	3.59048	3.57624	4.46804	0.640442	0.723	1.05484	2.68056	1.46775
		422	0.978109	1.60543	3.59455	3.59939	4.30715	0.644169	0.723318	1.06525	2.68041	1.46915
		422.25	1.04421	1.60788	3.56888	3.54195	4.343	0.658565	0.72409	1.03188	2.70163	1.45589
		422.5	1.00862	1.57497	3.59498	3.57406	4.35851	0.644183	0.714889	0.992191	2.54644	1.39119
		422.75	0.987207	1.64616	3.60089	3.66312	4.36033	0.655153	0.692994	0.932681	2.45859	1.37346
		423	0.895904	1.62703	3.72836	3.67321	4.37542	0.738801	0.659527	0.971429	2.43585	1.37221
		423.25	0.982456	1.64097	3.62834	3.671	4.38929	0.716443	0.671762	0.999225	2.39486	1.29867
		423.5	1.00891	1.64022	3.55202	3.63206	4.36717	0.743694	0.718015	0.938829	2.39535	1.33753
		423.75	1.07786	1.71076	3.48286	3.58323	4.39437	0.726164	0.708137	0.877489	2.39586	1.37469
		424	1.148	1.68812	3.4663	3.55743	4.48234	0.70111	0.702363	0.895623	2.51731	1.3407
		424.25	1.11942	1.8232	3.56242	3.47885	4.47751	0.731989	0.737264	0.904687	2.45791	1.35842
		424.5	1.25506	1.71443	3.61779	3.40253	4.40579	0.757489	0.778939	0.981139	2.41881	1.28172
		424.75	1.22097	1.6491	3.51419	3.43689	4.42517	0.760102	0.743541	0.986574	2.3198	1.24061
		425	1.19529	1.66543	3.4988	3.40553	4.43275	0.753019	0.741749	0.995008	2.33587	1.19544
		425.25	1.13532	1.74417	3.4036	3.45259	4.40937	0.716867	0.789693	0.996448	2.3653	1.25218
		425.5	1.20454	1.77367	3.48072	3.4651	4.32566	0.709138	0.763474	0.979017	2.30209	1.27209
		425.75	1.18797	1.80664	3.48874	3.4321	4.32242	0.776659	0.748621	0.952019	2.36367	1.24945
		426	1.21093	1.85121	3.46472	3.40424	4.24504	0.741795	0.775577	1.0053	2.28767	1.25599
		426.25	1.19763	1.91148	3.37094	3.41077	4.27364	0.711977	0.683615	0.95092	2.25126	1.2052
		426.5	1.23625	1.86506	3.40677	3.30002	4.17388	0.691914	0.662215	0.928879	2.32352	1.25338
		426.75	1.23194	1.79262	3.42989	3.34763	4.20168	0.662703	0.644083	0.953097	2.40216	1.28216
		427	1.15727	1.74352	3.38656	3.39992	4.09725	0.717312	0.636732	0.926724	2.4262	1.26908
		427.25	1.17502	1.75201	3.40708	3.39547	4.1489	0.706486	0.636336	0.923142	2.45289	1.2889
		427.5	1.20703	1.73172	3.29033	3.33381	4.25264	0.726298	0.636793	0.974474	2.5206	1.23809
		427.75	1.18069	1.70556	3.28995	3.35415	4.36875	0.773388	0.687192	0.963969	2.46077	1.23408
		428	1.34616	1.76473	3.41175	3.3533	4.30362	0.752104	0.663543	0.949909	2.37923	1.17831
		428.25	1.33241	1.79423	3.42871	3.46309	4.34194	0.716814	0.655009	0.970937	2.37538	1.167
		428.5	1.22756	1.80394	3.46322	3.47358	4.4114	0.722967	0.672415	0.973765	2.29694	1.13169
		428.75	1.23885	1.78203	3.44983	3.46394	4.38842	0.707802	0.661254	0.921347	2.35371	1.0828
		429	1.16017	1.76568	3.43135	3.45015	4.41861	0.729535	0.686797	0.954986	2.33617	1.08608
		429.25	1.10019	1.75204	3.37135	3.43796	4.31961	0.748381	0.678188	0.956387	2.35235	1.13091
		429.5	1.1039	1.78982	3.41657	3.39835	4.28827	0.712145	0.770993	0.88877	2.30876	1.15506
		429.75	1.06711	1.88418	3.38656	3.46658	4.35087	0.743464	0.756214	0.933207	2.25748	1.16331
		430	1.16594	1.87839	3.4132	3.54825	4.37763	0.732645	0.770951	0.845088	2.27099	1.11322
		430.25	1.15968	1.81352	3.39195	3.5867	4.32605	0.772161	0.819053	0.802873	2.31185	1.11974
		430.5	1.14367	1.78488	3.33843	3.65714	4.33813	0.734283	0.890442	0.863769	2.23708	1.15657
		430.75	1.20177	1.84606	3.33308	3.52234	4.39408	0.749628	0.861923	0.92876	2.1243	1.15985
		431	1.20676	1.70347	3.3873	3.50936	4.39157	0.7454	0.838963	0.904283	2.1797	1.15328
		431.25	1.24339	1.66649	3.42359	3.57393	4.41123	0.699571	0.868516	0.910219	2.23145	1.13554
		431.5	1.24553	1.65362	3.36043	3.55216	4.41298	0.721467	0.886122	0.961576	2.24668	1.16596
		431.75	1.15894	1.61694	3.29844	3.45382	4.41283	0.710266	0.858845	0.948167	2.25182	1.16814
		432	1.12763	1.61863	3.26927	3.479	4.46797	0.72147	0.854961	0.932981	2.25497	1.13346
		432.25	1.21018	1.56473	3.33028	3.31774	4.41994	0.715602	0.845702	0.938165	2.22084	1.14116
		432.5	1.05218	1.50881	3.35662	3.36284	4.33901	0.662455	0.870128	0.88229	2.20728	1.19204
		432.75	1.07822	1.5764	3.33404	3.37789	4.3465	0.700592	0.879473	0.888091	2.12742	1.17708
		433	1.05785	1.66249	3.45995	3.43067	4.3812	0.696104	0.843653	0.931382	2.11882	1.19341
		433.25	0.986928	1.61942	3.53458	3.47455	4.43885	0.70686	0.811553	1.00884	2.2113	1.21741
		433.5	0.985218	1.65364	3.46256	3.4996	4.42299	0.740757	0.798986	0.991539	2.2709	1.26116
		433.75	1.03139	1.64922	3.42422	3.55992	4.51372	0.732276	0.847075	1.0196	2.31857	1.21402
		434	1.04774	1.61208	3.32689	3.52197	4.56949	0.729828	0.925155	1.04257	2.23031	1.2242
		434.25	0.925727	1.61205	3.31024	3.58862	4.55424	0.735476	0.920016	1.04352	2.30109	1.1341
		434.5	0.90296	1.67976	3.32526	3.5206	4.58322	0.743748	0.950439	1.03025	2.30464	1.19219
		434.75	0.940493	1.69237	3.32972	3.50105	4.53594	0.718966	0.961705	0.970795	2.26396	1.27721
		435	1.01864	1.69084	3.39596	3.51608	4.52015	0.685735	0.906558	0.981266	2.31353	1.29885
		435.25	0.90832	1.69801	3.37355	3.48477	4.6185	0.726502	0.955314	1.00018	2.26099	1.30094
		435.5	0.9176	1.52414	3.29585	3.4348	4.60827	0.7339	0.922076	0.927254	2.21109	1.2989
		435.75	0.956664	1.55683	3.33313	3.44976	4.62921	0.724656	0.898202	0.885709	2.2093	1.37742
		436	0.944216	1.57779	3.24428	3.46184	4.63216	0.691234	0.916598	0.933324	2.10655	1.49255
		436.25	0.922289	1.5717	3.28903	3.4185	4.63501	0.677254	0.916787	0.880084	2.0529	1.5055
		436.5	0.910893	1.56161	3.35449	3.33348	4.70666	0.652139	0.825536	0.875215	2.05851	1.56656
		436.75	0.99553	1.57647	3.36804	3.28008	4.75291	0.675423	0.805303	0.917158	2.00606	1.55503
		437	0.919426	1.57605	3.36964	3.35422	4.77174	0.704414	0.858088	0.969534	1.99139	1.47965
		437.25	0.931417	1.63018	3.31902	3.36954	4.74176	0.671707	0.843986	0.933249	1.99063	1.50034
		437.5	1.03482	1.65322	3.27056	3.25112	4.71735	0.700193	0.881594	0.963757	1.95786	1.54414
		437.75	0.98853	1.60987	3.28085	3.24763	4.82166	0.691035	0.863111	0.955673	1.98169	1.56726
		438	0.997511	1.58301	3.31471	3.33576	4.78106	0.692853	0.822861	1.03445	1.94621	1.56953
		438.25	0.998733	1.68606	3.3188	3.27294	4.78251	0.717194	0.784206	1.0122	1.77145	1.50632
		438.5	1.00967	1.72407	3.35415	3.29645	4.81589	0.749523	0.782273	1.0046	1.84356	1.54616
		438.75	0.983762	1.63082	3.3679	3.29347	4.80951	0.713973	0.749513	1.0514	1.82003	1.60012
		439	1.08104	1.53943	3.39315	3.40748	4.84344	0.659311	0.767141	1.04468	1.79314	1.63284
		439.25	1.08115	1.44627	3.42356	3.44386	4.72951	0.69546	0.801549	1.10061	1.80618	1.60798
		439.5	1.06294	1.47611	3.36325	3.41048	4.80096	0.641257	0.820616	1.06965	1.87272	1.6182
		439.75	1.06002	1.46959	3.42538	3.38912	4.83008	0.650584	0.82243	1.00103	1.83507	1.67412
		440	1.11298	1.54812	3.48629	3.43642	4.76271	0.672421	0.891493	1.0056	1.91436	1.60893
		440.25	1.06152	1.50725	3.54873	3.48769	4.63831	0.630541	0.922673	0.964935	1.89059	1.577
		440.5	1.03591	1.51416	3.63779	3.48805	4.67353	0.675485	0.854414	0.955049	1.87691	1.57501
		440.75	1.03472	1.53163	3.55988	3.5834	4.5768	0.669219	0.882327	0.936357	1.87642	1.50355
		441	1.00934	1.56551	3.46804	3.56725	4.58141	0.748802	0.856783	0.872355	1.87783	1.45216
		441.25	1.03257	1.65741	3.46508	3.53001	4.47475	0.782269	0.894349	0.859931	1.83444	1.42935
		441.5	0.921441	1.61973	3.39278	3.55506	4.48199	0.755789	0.912691	0.854742	1.79364	1.44776
		441.75	0.950197	1.67605	3.47596	3.53816	4.43053	0.761207	0.872675	0.836473	1.7839	1.43862
		442	0.978928	1.69246	3.39945	3.59918	4.51413	0.729139	0.863194	0.866707	1.85989	1.38241
		442.25	0.991492	1.76313	3.41195	3.53081	4.55992	0.705382	0.868382	0.831581	1.90374	1.40828
		442.5	1.04949	1.79037	3.47283	3.59444	4.5184	0.685195	0.865341	0.850648	1.94007	1.35507
		442.75	1.02801	1.676	3.47856	3.65145	4.57443	0.725202	0.844188	0.870335	1.90558	1.36083
		443	1.01819	1.68558	3.36766	3.6579	4.59854	0.758837	0.788711	0.852799	1.88172	1.36767
		443.25	1.02665	1.74324	3.23828	3.71663	4.5588	0.74669	0.724298	0.893008	1.83156	1.25373
		443.5	0.986733	1.78311	3.20287	3.77593	4.5771	0.744528	0.713777	0.931323	1.82614	1.22073
		443.75	1.01576	1.72962	3.19403	3.86176	4.68974	0.697694	0.73967	0.915651	1.85681	1.24759
		444	0.974693	1.71874	3.13912	3.80484	4.65972	0.672699	0.800345	0.860037	1.84995	1.23277
		444.25	0.903214	1.58294	3.13099	3.93999	4.58707	0.730656	0.743864	0.836539	1.86135	1.22168
		444.5	0.984155	1.5805	3.15002	3.9607	4.61131	0.684058	0.718145	0.883441	1.87049	1.29079
		444.75	0.939464	1.57307	3.13172	3.97066	4.54356	0.72576	0.725858	0.856358	1.95454	1.27606
		445	0.889472	1.60238	3.07003	3.90144	4.52024	0.682254	0.749035	0.85259	2.00053	1.32084
		445.25	0.859752	1.56862	3.01081	3.8522	4.5107	0.68533	0.760814	0.881387	1.95585	1.35421
		445.5	0.962969	1.55575	3.05199	3.81497	4.42759	0.709498	0.769096	0.920328	1.93356	1.3947
		445.75	0.888054	1.56088	3.06186	3.9711	4.42311	0.787326	0.75477	0.887312	1.90816	1.36623
		446	0.885184	1.53514	2.99702	3.90742	4.38304	0.806858	0.75807	0.884287	2.03616	1.2779
		446.25	0.843917	1.50294	2.93325	3.92872	4.35239	0.831911	0.830266	0.929507	2.0139	1.25144
		446.5	0.806111	1.53818	2.92772	3.97307	4.37712	0.800937	0.883297	0.942945	1.92697	1.22807
		446.75	0.820759	1.49379	2.98259	4.00429	4.35836	0.754943	0.83831	0.941771	1.92481	1.29904
		447	0.785709	1.50288	2.92741	3.9408	4.42967	0.744358	0.854629	0.917531	1.86013	1.27823
		447.25	0.755164	1.53561	2.97879	3.88259	4.43777	0.706474	0.899925	0.901318	1.86456	1.22981
		447.5	0.882006	1.546	2.88124	3.8213	4.34239	0.70399	0.840843	0.915234	1.82096	1.19233
		447.75	0.89982	1.5561	2.89033	3.90476	4.36022	0.702164	0.806582	0.894964	1.80392	1.23739
		448	0.85827	1.5898	2.90691	3.91819	4.42603	0.760379	0.799578	0.96612	1.74081	1.24704
		448.25	0.898813	1.63203	2.88656	3.93427	4.42467	0.695418	0.764305	0.979032	1.69752	1.27249
		448.5	0.995037	1.54627	2.84471	3.94351	4.453	0.688412	0.801379	0.960769	1.82252	1.30085
		448.75	0.964743	1.57509	2.79971	3.98884	4.43179	0.688352	0.767642	0.987929	1.88512	1.33829
		449	1.04203	1.64905	2.80892	3.89913	4.39161	0.635574	0.79361	0.927548	1.80577	1.2583
		449.25	1.05929	1.56006	2.75904	3.88477	4.34311	0.604429	0.760564	0.933698	1.83213	1.29931
		449.5	0.943127	1.45538	2.7149	3.96554	4.25515	0.635689	0.716453	0.967946	1.88003	1.27295
		449.75	0.94072	1.45396	2.75155	3.95615	4.26287	0.685151	0.771804	0.980521	1.88199	1.21337
		450	0.988872	1.61326	2.71039	3.86998	4.24257	0.707082	0.798972	1.0504	1.94703	1.23068
		450.25	1.01335	1.57939	2.74222	3.79602	4.23948	0.707787	0.83017	1.07799	1.88867	1.2581
		450.5	1.00704	1.57803	2.7869	3.79298	4.23575	0.653652	0.867912	1.07977	1.77994	1.25684
		450.75	0.926108	1.51588	2.83857	3.81658	4.21173	0.64214	0.873179	1.00367	1.7941	1.29601
		451	1.01105	1.57665	2.82937	3.75931	4.18359	0.633457	0.925168	1.02824	1.7935	1.30475
		451.25	1.01768	1.56997	2.80685	3.75882	4.21809	0.557071	0.833765	1.11318	1.75508	1.26654
		451.5	1.0286	1.48326	2.78509	3.71426	4.20663	0.564151	0.893963	1.13388	1.81527	1.27234
		451.75	0.973169	1.45696	2.67124	3.73888	4.16127	0.58683	0.835345	1.14171	1.86409	1.32184
		452	0.868025	1.38435	2.78234	3.81712	4.07979	0.579368	0.847492	1.18932	1.8066	1.33802
		452.25	0.84942	1.41328	2.71662	3.79796	4.07712	0.631159	0.897787	1.19318	1.80606	1.28147
		452.5	0.900411	1.48207	2.71565	3.82562	4.14073	0.694531	0.896965	1.207	1.81524	1.16996
		452.75	0.816066	1.36241	2.65985	3.71016	4.05497	0.693519	0.838685	1.11904	1.77294	1.18401
		453	0.784252	1.38512	2.6746	3.62957	3.98412	0.64513	0.843285	1.06755	1.80022	1.16352
		453.25	0.803723	1.42166	2.70087	3.55968	3.98521	0.626938	0.852618	1.10872	1.69696	1.17569
		453.5	0.864858	1.46873	2.74591	3.62885	3.99253	0.620427	0.839001	1.09442	1.70365	1.18209
		453.75	0.861971	1.47749	2.76622	3.54021	3.9724	0.590643	0.79769	1.07466	1.69882	1.17454
		454	0.801863	1.52285	2.70572	3.47798	3.96139	0.648185	0.815729	1.02816	1.68849	1.2025
		454.25	0.786068	1.50639	2.68124	3.49613	3.93728	0.669342	0.846763	1.03083	1.6528	1.22858
		454.5	0.755534	1.47264	2.6877	3.53077	3.99992	0.684126	0.849579	1.00646	1.61101	1.24413
		454.75	0.760514	1.37134	2.76475	3.51356	4.01757	0.646098	0.877699	1.01327	1.64568	1.17143
		455	0.786976	1.39592	2.77193	3.57645	4.03206	0.66288	0.903795	0.98495	1.62055	1.20459
		455.25	0.717133	1.39345	2.76322	3.61633	4.03431	0.687259	0.87006	0.917773	1.56147	1.20077
		455.5	0.713876	1.33536	2.67916	3.52842	4.02006	0.706591	0.837583	0.895878	1.61117	1.24587
		455.75	0.707329	1.32355	2.66524	3.57757	4.07226	0.731031	0.81428	0.90546	1.53783	1.16824
		456	0.738562	1.25416	2.69157	3.54401	4.03341	0.676623	0.811979	0.907952	1.50804	1.19967
		456.25	0.731633	1.28199	2.74253	3.5441	4.03312	0.690898	0.821881	0.846883	1.43808	1.21721
		456.5	0.680051	1.26444	2.67552	3.56465	3.98521	0.735086	0.724665	0.886037	1.41118	1.24374
		456.75	0.629586	1.22376	2.56329	3.5783	3.95785	0.747272	0.741893	0.89864	1.33836	1.2371
		457	0.727232	1.22182	2.48045	3.64821	3.98977	0.755304	0.715842	0.868158	1.37724	1.23297
		457.25	0.753776	1.27746	2.58057	3.64153	4.02889	0.70391	0.683911	0.883448	1.37377	1.30182
		457.5	0.800941	1.28617	2.65822	3.71731	4.04606	0.745038	0.678767	0.926535	1.40951	1.27155
		457.75	0.734409	1.26933	2.65192	3.79732	4.05588	0.694736	0.695771	1.00654	1.45118	1.25443
		458	0.756027	1.23334	2.64443	3.76818	3.93807	0.746001	0.700582	0.994495	1.40371	1.30889
		458.25	0.731558	1.16857	2.59557	3.84284	3.92272	0.745103	0.762027	0.913903	1.3422	1.34521
		458.5	0.786293	1.15437	2.5768	3.82964	3.94672	0.771361	0.725316	0.995105	1.34425	1.45057
		458.75	0.739212	1.16671	2.49496	3.92382	3.9311	0.764996	0.7496	1.02572	1.37221	1.52459
		459	0.756965	1.136	2.48449	3.87129	3.98381	0.812774	0.726149	0.988844	1.33171	1.5858
		459.25	0.764646	1.12246	2.55999	3.89949	3.96577	0.801849	0.727777	0.9164	1.40557	1.63008
		459.5	0.678253	1.1367	2.59057	3.90116	4.04597	0.857534	0.787322	0.90295	1.38354	1.59392
		459.75	0.686284	1.21414	2.61836	3.78576	4.03671	0.714302	0.725205	0.897857	1.46175	1.6518
		460	0.663762	1.21933	2.61033	3.75791	4.03191	0.731013	0.678492	0.946439	1.42041	1.75238
		460.25	0.636994	1.22573	2.6126	3.7165	4.06425	0.759195	0.683055	0.90092	1.30117	1.70407
		460.5	0.652744	1.27917	2.65492	3.77878	4.0622	0.811126	0.704486	0.875332	1.31757	1.76286
		460.75	0.68954	1.22164	2.65123	3.854	4.05881	0.802479	0.666011	0.874958	1.3176	1.6992
		461	0.673453	1.15294	2.68955	3.83981	4.12075	0.833804	0.68643	0.908881	1.2549	1.66742
		461.25	0.746708	1.23879	2.70788	3.93002	4.17024	0.820586	0.738733	0.948461	1.23521	1.67863
		461.5	0.850351	1.23121	2.71729	3.97547	4.1818	0.795151	0.747521	0.936349	1.35467	1.70255
		461.75	0.963034	1.24072	2.7326	3.9835	4.2072	0.740179	0.733169	0.948153	1.32849	1.71821
		462	0.924687	1.216	2.73292	4.00183	4.25386	0.707897	0.780656	0.948456	1.33808	1.8154
		462.25	0.909519	1.21345	2.68037	3.97324	4.22454	0.759436	0.729956	0.936017	1.31972	1.78377
		462.5	0.893777	1.12891	2.67435	4.0295	4.34346	0.745222	0.72578	0.92198	1.34745	1.80614
		462.75	0.830139	1.12164	2.63098	4.02204	4.3985	0.74596	0.690626	0.920914	1.27665	1.79796
		463	0.833436	1.11987	2.58348	4.12208	4.41299	0.805131	0.6944	0.94197	1.2573	1.85755
		463.25	0.788664	1.11821	2.57379	4.23252	4.41463	0.844085	0.686645	0.959039	1.25909	1.8908
		463.5	0.789327	1.19075	2.61916	4.24055	4.36835	0.801968	0.689727	0.95805	1.22566	1.83598
		463.75	0.709719	1.19228	2.54407	4.23211	4.33991	0.838531	0.665197	0.96791	1.22848	1.81029
		464	0.652143	1.2619	2.48062	4.1774	4.34287	0.825626	0.705296	0.984617	1.27712	1.83478
		464.25	0.710797	1.27129	2.53284	4.16967	4.40847	0.833111	0.685667	0.954444	1.29239	1.76655
		464.5	0.649834	1.31296	2.44272	4.08428	4.47938	0.87927	0.740766	0.974095	1.28347	1.70681
		464.75	0.636555	1.39482	2.38601	4.0662	4.45211	0.958682	0.764383	0.940943	1.21876	1.73726
		465	0.75042	1.335	2.41384	4.02324	4.45744	0.999609	0.745279	0.917761	1.20579	1.81487
		465.25	0.761619	1.3259	2.35998	3.92442	4.36494	1.00787	0.746673	0.921615	1.20172	1.806
		465.5	0.755849	1.31013	2.44408	3.93448	4.40724	0.989262	0.793531	0.989486	1.21934	1.83359
		465.75	0.699758	1.36949	2.48433	4.04455	4.39446	0.991014	0.789719	0.963493	1.18139	1.82073
		466	0.644365	1.37645	2.39661	4.11594	4.4266	0.950288	0.79376	1.01887	1.1539	1.7983
		466.25	0.698696	1.49071	2.38116	4.06278	4.43152	0.97709	0.74959	0.995458	1.2125	1.85082
		466.5	0.658273	1.48646	2.40309	4.07721	4.35856	1.02442	0.741723	0.959061	1.25392	1.75806
		466.75	0.750279	1.44568	2.55955	4.21165	4.40527	1.06137	0.693765	1.00787	1.23625	1.66926
		467	0.846875	1.31216	2.6232	4.25033	4.37278	1.02127	0.699447	0.956945	1.20507	1.64795
		467.25	0.864941	1.24583	2.59488	4.12711	4.35396	0.974222	0.724608	1.02447	1.20951	1.5852
		467.5	0.880459	1.2545	2.45838	4.0846	4.31017	1.00085	0.690618	0.999904	1.23573	1.60364
		467.75	0.888699	1.41795	2.52129	4.06742	4.44569	0.922219	0.711173	0.982866	1.18097	1.57778
		468	0.944565	1.31554	2.41295	4.0407	4.46021	0.899685	0.715847	1.06248	1.14986	1.50544
		468.25	0.976116	1.42513	2.36224	4.11422	4.49291	0.956472	0.689221	1.07815	1.20014	1.48688
		468.5	1.0488	1.42871	2.31785	4.22947	4.44432	0.924787	0.727133	1.05333	1.19954	1.53395
		468.75	0.939865	1.45421	2.3952	4.29687	4.45463	0.895118	0.736776	1.0728	1.24155	1.56354
		469	0.969879	1.5078	2.30994	4.24765	4.40835	0.917421	0.687843	1.0236	1.18339	1.52135
		469.25	0.965983	1.54214	2.22755	4.26706	4.46009	0.873996	0.703693	0.985774	1.21479	1.51435
		469.5	0.935071	1.58116	2.27685	4.24366	4.46766	0.918893	0.680985	0.923124	1.23344	1.46464
		469.75	0.96681	1.5606	2.27819	4.15746	4.5077	0.926829	0.721556	0.933175	1.24882	1.47843
		470	1.09521	1.59294	2.25998	4.13352	4.46974	0.861675	0.692988	0.943345	1.23582	1.54616
		470.25	1.15052	1.56404	2.24847	4.15231	4.44369	0.839552	0.730201	0.908046	1.28974	1.5743
		470.5	1.17446	1.63677	2.22606	4.09274	4.38139	0.804	0.80142	0.962528	1.26078	1.59021
		470.75	1.13568	1.66546	2.31024	4.10345	4.40288	0.753837	0.780969	1.00442	1.34091	1.5457
		471	1.07688	1.56464	2.34094	4.1526	4.408	0.699872	0.805443	0.970599	1.32645	1.57811
		471.25	1.11373	1.56927	2.334	4.21957	4.44417	0.680468	0.817616	0.949219	1.31976	1.58948
		471.5	1.10646	1.63844	2.27398	4.14915	4.46703	0.731587	0.870303	0.925048	1.27825	1.6507
		471.75	1.17394	1.60757	2.37776	4.14144	4.45658	0.695214	0.833402	0.934085	1.29743	1.70271
		472	1.13549	1.66728	2.30959	4.11989	4.44482	0.684042	0.860209	0.891236	1.35529	1.63318
		472.25	1.06146	1.64127	2.40475	4.11331	4.31245	0.732402	0.81464	0.923203	1.36904	1.608
		472.5	1.13214	1.65783	2.41589	4.08059	4.37182	0.688368	0.829426	0.94577	1.43005	1.55079
		472.75	1.1304	1.70163	2.41979	4.12213	4.45016	0.77411	0.824737	0.931147	1.44492	1.61097
		473	1.1275	1.73419	2.40258	4.09055	4.52536	0.735871	0.745894	0.917412	1.45214	1.58495
		473.25	1.17958	1.6237	2.28229	4.02461	4.57184	0.682569	0.733422	0.915482	1.50971	1.61627
		473.5	1.18137	1.68117	2.21709	4.10012	4.5725	0.75537	0.757032	0.967107	1.4918	1.66733
		473.75	1.18672	1.60992	2.17494	4.11133	4.48991	0.790414	0.801898	0.980355	1.48269	1.68884
		474	1.22095	1.65324	2.21003	4.02747	4.52685	0.759822	0.857736	0.914793	1.52629	1.74416
		474.25	1.20516	1.51443	2.2462	4.00388	4.51271	0.736669	0.855488	0.912468	1.53408	1.74485
		474.5	1.13803	1.55558	2.14803	4.12671	4.53031	0.658189	0.835611	0.868253	1.53174	1.84355
		474.75	1.13209	1.61286	2.10888	4.08086	4.51392	0.595909	0.780619	0.940565	1.44609	1.88595
		475	1.16772	1.54693	2.09544	4.05799	4.53478	0.577209	0.778044	0.916623	1.42312	1.90821
		475.25	1.11804	1.49389	2.00626	4.15948	4.6208	0.612878	0.795995	0.891417	1.47135	1.88974
		475.5	1.15321	1.38331	1.98966	4.19472	4.59034	0.632526	0.747479	0.920029	1.50468	1.81934
		475.75	1.24265	1.42135	1.99603	4.14658	4.62353	0.695575	0.701039	0.932971	1.49109	1.76976
		476	1.22928	1.3891	1.95768	4.19128	4.71869	0.616154	0.726358	0.926135	1.50858	1.81469
		476.25	1.2838	1.43323	1.94334	4.17646	4.68208	0.641788	0.761587	0.932527	1.59907	1.74258
		476.5	1.23699	1.41447	1.83258	4.30139	4.74615	0.696566	0.796496	0.944115	1.54863	1.70893
		476.75	1.29146	1.43854	1.88039	4.18896	4.77841	0.71672	0.803875	0.962005	1.53717	1.75125
		477	1.3058	1.48754	1.94699	4.15182	4.7785	0.707205	0.835088	0.917978	1.5292	1.71912
		477.25	1.2713	1.41388	1.88943	4.13678	4.71678	0.80536	0.813963	0.823433	1.55473	1.71037
		477.5	1.37173	1.51093	1.85641	4.09526	4.6987	0.872261	0.879223	0.853152	1.47827	1.70142
		477.75	1.41637	1.47534	1.84772	4.10736	4.72514	0.771116	0.856195	0.869787	1.43756	1.69426
		478	1.42725	1.4152	1.92674	4.10445	4.66428	0.794755	0.900097	0.86824	1.37748	1.61664
		478.25	1.38943	1.45521	1.99611	4.21773	4.62136	0.726212	0.83468	0.845633	1.29708	1.63627
		478.5	1.32756	1.4828	2.02394	4.15961	4.63081	0.699758	0.884524	0.886237	1.36043	1.60966
		478.75	1.31428	1.52546	2.11247	4.19714	4.67844	0.709466	0.859693	0.943653	1.40642	1.59713
		479	1.38233	1.53015	1.99544	4.25001	4.66064	0.731949	0.842989	0.978745	1.32465	1.59014
		479.25	1.36088	1.51554	1.99357	4.30448	4.73784	0.75698	0.808921	0.920589	1.26727	1.51909
		479.5	1.40244	1.61752	1.96624	4.38285	4.6882	0.744889	0.805715	0.92761	1.26721	1.53705
		479.75	1.5012	1.49543	2.00412	4.39261	4.63532	0.762695	0.780297	0.850601	1.27561	1.53652
		480	1.42285	1.45364	2.01902	4.43088	4.66761	0.753853	0.777314	0.803384	1.33366	1.45792
		480.25	1.43399	1.44622	2.00407	4.45691	4.70397	0.714875	0.82793	0.835727	1.33808	1.50071
		480.5	1.40571	1.43721	2.03121	4.41334	4.65846	0.724816	0.782618	0.827691	1.33959	1.47945
		480.75	1.40321	1.42721	1.9703	4.40785	4.62707	0.750605	0.8854	0.817092	1.30833	1.38786
		481	1.42435	1.40747	1.96735	4.37021	4.62075	0.782571	0.913194	0.824922	1.2479	1.4135
		481.25	1.39776	1.45327	1.8467	4.48544	4.65343	0.783448	1.03469	0.884565	1.21658	1.41604
		481.5	1.38715	1.43677	1.92637	4.45839	4.56804	0.722129	1.04305	0.882926	1.33089	1.41616
		481.75	1.3472	1.50568	2.07942	4.37186	4.58189	0.736755	1.07364	0.898563	1.40911	1.28502
		482	1.43218	1.57804	2.11779	4.32872	4.48242	0.728581	1.12329	0.929842	1.36818	1.31246
		482.25	1.46482	1.60528	2.1966	4.28136	4.53879	0.795583	1.0735	0.898751	1.51977	1.2667
		482.5	1.4243	1.61252	2.30705	4.27992	4.44024	0.777187	1.04814	0.936028	1.51752	1.28545
		482.75	1.39563	1.56112	2.32894	4.20858	4.41355	0.827382	1.04768	0.944304	1.48299	1.29685
		483	1.35946	1.55302	2.33052	4.23291	4.47797	0.831995	1.00422	0.966932	1.41861	1.29165
		483.25	1.26954	1.63447	2.33061	4.20525	4.4913	0.775013	1.01722	0.951627	1.51964	1.24705
		483.5	1.29256	1.61927	2.30365	4.30208	4.57784	0.714781	0.954825	0.984522	1.58356	1.18252
		483.75	1.24637	1.5547	2.33457	4.30343	4.63187	0.67491	0.865557	0.95521	1.65082	1.15458
		484	1.23257	1.56588	2.38872	4.33452	4.57052	0.740101	0.824439	0.979195	1.72316	1.16337
		484.25	1.23218	1.48633	2.41968	4.4213	4.47131	0.68394	0.776911	0.97202	1.72166	1.20873
		484.5	1.25394	1.41445	2.34541	4.48866	4.39251	0.707039	0.757742	0.996695	1.68597	1.24812
		484.75	1.22584	1.48853	2.07928	4.44464	4.46406	0.727261	0.87073	1.05185	1.61377	1.38357
		485	1.25523	1.40505	2.2821	4.46523	4.40259	0.643334	0.775529	1.01967	1.69189	1.18312
		485.25	1.18382	1.43304	2.22126	4.4256	4.36385	0.688147	0.74895	1.06023	1.69134	1.16815
		485.5	1.14539	1.43121	2.18586	4.44258	4.38436	0.630542	0.733879	1.05856	1.7517	1.2
		485.75	1.10743	1.41845	2.18974	4.54268	4.38927	0.748415	0.81736	1.05402	1.77591	1.2059
		486	1.23573	1.44804	2.17762	4.41517	4.39984	0.760359	0.782608	1.03862	1.77592	1.19587
		486.25	1.25435	1.50032	2.09842	4.4632	4.35942	0.779785	0.77356	1.01291	1.74189	1.22281
		486.5	1.16214	1.53387	2.05679	4.38953	4.40484	0.772331	0.837647	1.05055	1.74744	1.20163
		486.75	1.11217	1.44502	2.1191	4.41994	4.38122	0.704131	0.839281	0.976238	1.73841	1.24572
		487	1.13297	1.37879	2.09538	4.48688	4.4669	0.704555	0.835471	1.05095	1.79527	1.24583
		487.25	1.1738	1.47902	2.11543	4.57588	4.39906	0.658534	0.882356	1.05792	1.83384	1.29517
		487.5	1.20843	1.46663	2.20641	4.55874	4.37241	0.656755	0.879278	1.01222	1.69641	1.32006
		487.75	1.14798	1.47447	2.11311	4.60086	4.35152	0.651818	0.90617	1.06816	1.76354	1.26383
		488	1.08864	1.46707	2.11702	4.53814	4.37463	0.672887	0.856104	1.01599	1.74871	1.31643
		488.25	1.15404	1.5227	2.05383	4.56896	4.29627	0.618202	0.847948	1.02929	1.63656	1.29736
		488.5	1.19497	1.46618	2.07006	4.57127	4.24939	0.62869	0.833442	1.01017	1.60295	1.30482
		488.75	1.12718	1.48662	2.08051	4.53987	4.24111	0.630197	0.809628	0.995739	1.61686	1.29967
		489	1.05359	1.50391	2.0347	4.48567	4.15491	0.648974	0.811312	1.04179	1.62073	1.30505
		489.25	1.17067	1.47645	1.89495	4.56925	4.19605	0.696114	0.806523	1.1127	1.57898	1.34058
		489.5	1.0572	1.43535	1.75068	4.5219	4.30212	0.691573	0.840269	1.08438	1.60748	1.38376
		489.75	1.16494	1.46299	1.80155	4.52234	4.32815	0.742521	0.818468	1.10569	1.55648	1.406
		490	1.16666	1.49375	1.9207	4.51979	4.40095	0.723033	0.863063	1.13355	1.59256	1.48612
		490.25	1.26361	1.47298	1.88384	4.63435	4.49785	0.724496	0.775884	1.1597	1.6339	1.52301
		490.5	1.30328	1.44435	1.95506	4.82516	4.64348	0.722922	0.780844	1.08573	1.70312	1.4512
		490.75	1.20759	1.46325	1.98513	4.7538	4.63233	0.71843	0.808121	1.11888	1.60271	1.42593
		491	1.18275	1.50858	2.00977	4.808	4.67391	0.676018	0.791529	1.06617	1.64754	1.39171
		491.25	1.24863	1.54887	1.98078	4.68181	4.6391	0.708312	0.782292	1.14772	1.63535	1.46598
		491.5	1.26506	1.46231	1.94679	4.60593	4.59608	0.649886	0.776357	1.1307	1.70551	1.51077
		491.75	1.19479	1.34299	2.0482	4.52781	4.60125	0.687294	0.823666	1.105	1.68225	1.48547
		492	1.2673	1.3242	2.04738	4.43715	4.50588	0.68139	0.880076	1.0833	1.64177	1.46315
		492.25	1.22919	1.30249	2.02083	4.47439	4.48087	0.704869	0.881516	1.1039	1.60552	1.51979
		492.5	1.13325	1.283	2.04171	4.48616	4.50182	0.695276	0.889719	1.08392	1.56397	1.51129
		492.75	1.08943	1.28018	2.10521	4.64139	4.64527	0.711018	0.884329	1.0084	1.5223	1.56131
		493	0.982758	1.2958	2.11785	4.55834	4.69706	0.719318	0.916529	1.00994	1.56889	1.55559
		493.25	0.996877	1.25661	2.14254	4.55975	4.75866	0.760721	1.00696	1.02008	1.57065	1.54812
		493.5	1.01947	1.33253	2.09084	4.51558	4.78063	0.760988	1.05309	1.06102	1.52625	1.61679
		493.75	0.943691	1.32323	2.14332	4.54783	4.85353	0.759171	1.07774	1.06721	1.49071	1.67176
		494	0.910897	1.33301	2.01054	4.54379	4.823	0.696492	1.01034	1.03856	1.51053	1.71259
		494.25	0.885219	1.32394	2.03614	4.63835	4.77795	0.698514	1.02738	1.00491	1.51734	1.6372
		494.5	0.937812	1.40725	2.03346	4.69812	4.79531	0.677774	1.04301	0.974689	1.51688	1.53955
		494.75	0.920692	1.45288	2.01952	4.7267	4.77306	0.712579	0.997486	0.921539	1.52157	1.62483
		495	0.832569	1.43541	1.97082	4.81451	4.72508	0.682979	1.00853	0.887068	1.54923	1.62637
		495.25	0.819925	1.46576	2.00155	4.84389	4.69408	0.712289	1.0735	0.944506	1.54457	1.57004
		495.5	0.841552	1.46212	2.11668	4.78673	4.66048	0.709652	1.02712	0.887839	1.57443	1.64716
		495.75	0.838043	1.43209	2.25129	4.73279	4.68938	0.665225	1.02912	0.952023	1.62131	1.63753
		496	0.825347	1.51255	2.23521	4.82315	4.56477	0.619734	1.06845	0.91236	1.66271	1.5902
		496.25	0.866438	1.42211	2.28919	4.83195	4.59719	0.602498	1.01894	0.833242	1.62709	1.6257
		496.5	0.825447	1.39228	2.29451	4.75245	4.61237	0.646306	1.09048	0.81178	1.60867	1.58432
		496.75	0.807967	1.43291	2.28625	4.87412	4.56078	0.667488	1.07251	0.839151	1.56999	1.62333
		497	0.842486	1.38577	2.25363	4.95816	4.53925	0.669906	1.132	0.891614	1.53861	1.5909
		497.25	0.798947	1.48807	2.23499	4.98602	4.44282	0.645534	1.16641	0.89783	1.48228	1.63231
		497.5	0.850563	1.51541	2.26838	5.01516	4.46819	0.602374	1.11777	0.913087	1.54843	1.6621
		497.75	0.901417	1.48016	2.28097	4.97907	4.51693	0.605705	1.15046	0.898515	1.57538	1.70064
		498	0.833519	1.41078	2.20344	5.01866	4.53423	0.613501	1.14595	0.952106	1.53646	1.70532
		498.25	0.871032	1.40174	2.20906	5.12304	4.57444	0.592424	1.13121	0.869714	1.51734	1.72738
		498.5	0.764841	1.42388	2.33504	5.01779	4.59037	0.605769	1.09324	0.941346	1.58892	1.73809
		498.75	0.837725	1.39959	2.28649	5.02798	4.56488	0.59196	1.0472	0.960977	1.53148	1.71657
		499	0.824932	1.38316	2.27589	5.00835	4.5637	0.585863	0.990347	0.97992	1.51455	1.63523
		499.25	0.881522	1.46761	2.24745	5.0195	4.53407	0.58314	1.0553	0.952178	1.55253	1.65222
[truncated: 5 more rows]

## Sheet: Figure 2c
	Figure 2b	Interior angle [deg]
		Gaussian	Mean	Std
		Triangle DX 128-bp	58.953	6.07019
		Triangle 6HB 128-bp	62.4935	2.96014
		Square DX 105-bp	99.3255	10.4728
		Square 6HB 105-bp	98.9356	8.32701
		Hexagon DX 74-bp	123.441	14.3057
		Hexagon 6HB 74-bp	126.692	5.7133

## Sheet: Figure 2e
	Figure 2e	Out-of-plane angle [deg]
		Box plot	Minimum	First Quartile	Median	Third Quartile	Maximum
		Triangle DX 42-bp	4.1739	9.59713	11.5529	13.8162	19.5087
		Triangle 6HB 42-bp	1.77329	4.3051	5.8292	7.22939	11.4682
		Triangle DX 84-bp	3.66809	9.11972	10.6861	12.7101	20.178
		Triangle 6HB 84-bp	3.01786	3.97048	4.4151	5.09879	8.54283

## Sheet: Figure 3b
	Figure 3b	RMSD [nm]
		Time [ns]	Pointer
		0	1.49765
		0.5	1.39431
		1	1.35075
		1.5	1.34605
		2	1.29252
		2.5	1.28388
		3	1.24109
		3.5	1.18613
		4	1.15188
		4.5	1.18146
		5	1.18384
		5.5	1.21136
		6	1.20412
		6.5	1.22434
		7	1.21144
		7.5	1.22479
		8	1.21404
		8.5	1.1929
		9	1.16605
		9.5	1.21019
		10	1.20228
		10.5	1.17799
		11	1.2357
		11.5	1.21129
		12	1.22117
		12.5	1.22258
		13	1.21943
		13.5	1.22175
		14	1.22508
		14.5	1.19595
		15	1.19417
		15.5	1.17407
		16	1.2056
		16.5	1.24431
		17	1.25865
		17.5	1.22109
		18	1.2204
		18.5	1.22654
		19	1.23744
		19.5	1.25314
		20	1.24541
		20.5	1.28771
		21	1.26665
		21.5	1.25337
		22	1.25907
		22.5	1.26568
		23	1.28944
		23.5	1.27553
		24	1.28488
		24.5	1.28266
		25	1.29201
		25.5	1.31745
		26	1.3164
		26.5	1.32683
		27	1.34066
		27.5	1.33548
		28	1.3243
		28.5	1.29489
		29	1.28697
		29.5	1.28147
		30	1.26534
		30.5	1.27897
		31	1.27823
		31.5	1.30979
		32	1.28775
		32.5	1.28812
		33	1.27818
		33.5	1.2476
		34	1.28161
		34.5	1.32667
		35	1.30711
		35.5	1.29708
		36	1.29148
		36.5	1.27554
		37	1.27585
		37.5	1.2815
		38	1.28538
		38.5	1.27142
		39	1.27063
		39.5	1.22285
		40	1.23156
		40.5	1.22251
		41	1.23495
		41.5	1.24734
		42	1.22302
		42.5	1.27599
		43	1.28473
		43.5	1.23689
		44	1.24423
		44.5	1.2436
		45	1.24124
		45.5	1.25466
		46	1.25383
		46.5	1.27504
		47	1.26409
		47.5	1.25471
		48	1.26854
		48.5	1.26251
		49	1.21428
		49.5	1.22286
		50	1.24026
		50.5	1.20458
		51	1.24536
		51.5	1.24952
		52	1.25019
		52.5	1.30305
		53	1.24778
		53.5	1.23911
		54	1.201
		54.5	1.2168
		55	1.22254
		55.5	1.1976
		56	1.19271
		56.5	1.19083
		57	1.20268
		57.5	1.18549
		58	1.17582
		58.5	1.16917
		59	1.20063
		59.5	1.20127
		60	1.1997
		60.5	1.19703
		61	1.18936
		61.5	1.19373
		62	1.24983
		62.5	1.22174
		63	1.23185
		63.5	1.2246
		64	1.20737
		64.5	1.19255
		65	1.19102
		65.5	1.18496
		66	1.17155
		66.5	1.17837
		67	1.19766
		67.5	1.19716
		68	1.1975
		68.5	1.20128
		69	1.21127
		69.5	1.22909
		70	1.22702
		70.5	1.2086
		71	1.19466
		71.5	1.22335
		72	1.24237
		72.5	1.21603
		73	1.22548
		73.5	1.21309
		74	1.2167
		74.5	1.21409
		75	1.19506
		75.5	1.1922
		76	1.16873
		76.5	1.18977
		77	1.18224
		77.5	1.22806
		78	1.23814
		78.5	1.21978
		79	1.21745
		79.5	1.21833
		80	1.18787
		80.5	1.1994
		81	1.19333
		81.5	1.23948
		82	1.21987
		82.5	1.25139
		83	1.25261
		83.5	1.24968
		84	1.23522
		84.5	1.22682
		85	1.24943
		85.5	1.25677
		86	1.2617
		86.5	1.26901
		87	1.25094
		87.5	1.25794
		88	1.2223
		88.5	1.22927
		89	1.22868
		89.5	1.22709
		90	1.25108
		90.5	1.23665
		91	1.25077
		91.5	1.22134
		92	1.2142
		92.5	1.2225
		93	1.25029
		93.5	1.26374
		94	1.23792
		94.5	1.21841
		95	1.23985
		95.5	1.23537
		96	1.23091
		96.5	1.20533
		97	1.20398
		97.5	1.2081
		98	1.20464
		98.5	1.2165
		99	1.23156
		99.5	1.25459
		100	1.24328

## Sheet: Figure 3d
	Figure 3d	Natural frequency [GHz]
		Mode	PCA	NMA
		1	2.35	0.00183
		2	4.53	3.22
		3	4.92	4.59
		4	5.22	4.71
		5	5.56	5.24
		6	5.65	5.49
		7	5.88	6
		8	6.12	6.54
		9	6.26	6.95
		10	6.36	7.26
		11	6.56	7.72
		12	6.72	7.9
		13	6.94	8.3
		14	7.04	8.5
		15	7.05	9.06
		16	7.1	9.45
		17	7.23	9.68
		18	7.29	9.79
		19	7.4	10.13
		20	7.5	10.28
		21	7.52	10.52
		22	7.65	10.87
		23	7.7	11.22
		24	7.81	11.24
		25	7.86	11.5
		26	7.96	11.74
		27	8.01	11.9
		28	8.06	12.1
		29	8.11	12.17
		30	8.23	12.19
		31	8.27	12.49
		32	8.33	12.59
		33	8.38	12.81
		34	8.45	12.99
		35	8.53	13.12
		36	8.55	13.41
		37	8.63	13.78
		38	8.71	13.82
		39	8.76	13.97
		40	8.79	14.04
		41	8.84	14.21
		42	8.91	14.44
		43	8.93	14.5
		44	9.01	14.7
		45	9.03	15.04
		46	9.07	15.11
		47	9.08	15.24
		48	9.15	15.31
		49	9.18	15.42
		50	9.25	15.47
		51	9.27	15.76
		52	9.29	15.9
		53	9.35	15.96
		54	9.37	16.1
		55	9.46	16.27
		56	9.49	16.36
		57	9.53	16.47
		58	9.58	16.59
		59	9.61	16.71
		60	9.63	16.79
		61	9.66	16.91
		62	9.69	17.08
		63	9.7	17.23
		64	9.73	17.29
		65	9.75	17.38
		66	9.79	17.39
		67	9.83	17.62
		68	9.91	17.77
		69	9.96	17.93
		70	9.98	18.04
		71	9.98	18.27
		72	10	18.44
		73	10.05	18.55
		74	10.09	18.63
		75	10.12	18.75
		76	10.16	18.84
		77	10.18	19.16
		78	10.21	19.21
		79	10.23	19.27
		80	10.25	19.4
		81	10.29	19.49
		82	10.29	19.62
		83	10.3	19.83
		84	10.39	19.86
		85	10.4	19.92
		86	10.42	19.93
		87	10.46	20.14
		88	10.49	20.29
		89	10.53	20.4
		90	10.56	20.5
		91	10.58	20.6
		92	10.59	20.63
		93	10.63	20.75
		94	10.65	20.85
		95	10.68	21.08
		96	10.69	21.17
		97	10.74	21.33
		98	10.8	21.41
		99	10.81	21.56
		100	10.84	21.64

## Sheet: Figure 3e
	Figure 3e	Base-pair step parameters
			Present		Static		Exp
		Gaussian	Mean	Std	Mean	Std	Mean	Std
		Shift [nm]	-0.00751166	1.12083	-0.00499587	0.162071	-0.0341913	0.867491
		Slide [nm]	0.656577	1.08097	-0.0345331	0.0724597	0.336318	1.26122
		Rise [nm]	3.08606	0.518905	3.46552	0.206292	3.31971	0.502559
		Tilt [deg]	-1.08204	6.27851	-0.786209	2.09209	0.595916	6.09848
		Roll [deg]	-0.133072	9.54696	6.93751	4.03419	0.179316	9.10354
		Twist [deg]	34.0256	6.44836	33.6782	4.87377	34.5486	10.3878

## Sheet: Figure 3f
	Figure 3f	Crossover parameters
			Present		Static		Exp		MD
		Gaussian	Mean	Std	Mean	Std	Mean	Std	Mean	Std
		Alpha [deg]	19.6977	10.89	20.0085	4.81388	12.7824	14.0146	28.1051	11.6263
		Beta [deg]	20.5432	10.1594	11.9018	3.51711	29.4041	11.7461	19.1118	8.86463
		Gamma [deg]	9.47272	7.17166	6.59504	4.1611	10.1006	18.6307	-3.13716	21.5726

## Sheet: Figure 4b
	Figure 4b	RMSD [Å]
		Time [ns]	Present	MD	oxDNA	mrDNA
		0	7.029	3.523	7.67472	3.665
		0.2	7.329	5.274	6.80588	4.263
		0.4	8.045	6.832	7.9984	4.335
		0.6	7.64	7.24	8.1858	4.813
		0.8	7.842	7.346	6.89106	5.408
		1	8.223	7.028	8.0921	5.769
		1.2	8.306	6.769	7.25734	6.107
		1.4	7.823	6.606	7.46177	6.254
		1.6	8.473	6.612	7.69175	6.366
		1.8	8.061	6.613	6.84847	6.341
		2	8.283	6.67	7.1466	6.595
		2.2	8.099	6.622	7.48732	6.759
		2.4	8.448	6.999	6.7207	6.635
		2.6	8.492	7.298	8.15173	6.725
		2.8	8.412	7.139	7.31696	6.713
		3	8.596	7.154	8.38171	6.744
		3.2	8.064	7.257	7.52991	7.332
		3.4	8.361	7.279	6.73774	7.432
		3.6	8.409	7.278	8.16024	7.403
		3.8	8.454	7.516	6.77181	7.501
		4	8.414	7.537	7.58954	7.599
		4.2	8.344	7.713	8.20283	7.939
		4.4	8.422	7.616	7.83656	7.932
		4.6	7.958	7.779	7.04439	8.046
		4.8	7.786	8.134	8.38171	8.241
		5	7.903	8.325	8.05803	8.101
		5.2	7.884	8.015	7.89619	8.248
		5.4	7.466	7.831	7.36807	8.25
		5.6	7.683	7.566	7.25734	8.219
		5.8	7.81	7.607	7.36807	8.245
		6	8.632	7.864	7.70027	8.232
		6.2	8.522	8.02	8.36468	8.193
		6.4	8.562	8.178	7.07846	8.683
		6.6	8.403	7.974	6.78885	8.692
		6.8	7.644	7.846	7.37659	8.622
		7	7.62	8.162	7.11253	8.719
		7.2	7.615	8.271	7.55547	8.389
		7.4	7.507	7.876	7.67472	8.454
		7.6	7.592	8.087	7.55547	8.598
		7.8	7.768	8.1	8.1858	8.73
		8	7.636	7.896	7.4277	8.876
		8.2	7.443	7.731	8.27098	9.227
		8.4	7.166	7.885	9.21648	9.477
		8.6	7.547	8.104	9.11426	9.738
		8.8	7.252	7.959	7.23178	10.035
		9	7.573	7.943	7.18919	10.092
		9.2	7.504	7.956	7.83656	10.268
		9.4	7.783	7.782	7.39362	10.124
		9.6	7.631	8.047	6.80588	10.103
		9.8	7.919	8.025	7.5725	10.292
		10	7.982	8.176	6.78033	10.277
		10.2	7.959	8.146	7.4788	10.397
		10.4	7.703	8.422	7.58102	10.46
		10.6	7.625	8.305	8.06655	10.425
		10.8	7.886	8.427	8.04951	10.975
		11	7.468	8.503	7.25734	10.951
		11.2	7.539	8.592	7.58102	10.911
		11.4	7.687	8.26	8.06655	10.88
		11.6	7.847	8.408	7.29993	11.164
		11.8	7.625	8.154	7.63213	10.559
		12	7.804	8.163	8.84168	10.404
		12.2	7.788	8.408	8.15173	9.844
		12.4	8.309	8.478	7.69175	9.569
		12.6	8.324	8.361	8.80761	9.933
		12.8	8.401	8.192	7.98137	9.816
		13	8.319	8.193	7.47029	9.915
		13.2	8.289	8.211	8.01544	9.97
		13.4	8.584	8.472	8.73947	9.978
		13.6	9.136	8.666	8.11765	9.88
		13.8	9.029	8.617	8.17728	10.325
		14	9.395	8.802	9.16537	10.594
		14.2	9.384	8.798	7.86211	10.599
		14.4	9.097	8.737	7.68324	10.455
		14.6	8.625	8.897	7.31696	10.502
		14.8	8.791	8.549	7.24882	10.629
		15	8.473	8.768	6.70367	10.91
		15.2	8.317	8.864	7.35103	10.746
		15.4	8.419	9.107	7.15512	10.73
		15.6	8.47	9.014	7.06142	10.507
		15.8	8.687	9.219	7.15512	10.762
		16	9.172	9.009	7.36807	10.968
		16.2	9.296	9.06	7.47029	11.183
		16.4	9.229	9.443	9.19092	11.001
		16.6	9.606	9.754	8.05803	10.899
		16.8	9.132	9.84	7.47029	10.792
		17	9.168	9.876	7.55547	10.606
		17.2	9.294	9.892	7.23178	10.368
		17.4	9.204	9.585	7.81101	10.624
		17.6	9.4	9.599	8.27098	10.731
		17.8	9.053	9.38	8.24542	10.888
		18	9.332	9.593	8.62022	10.853
		18.2	8.96	9.278	8.04099	11.044
		18.4	9.059	9.187	8.21987	10.928
		18.6	8.44	9.186	7.01883	10.904
		18.8	8.635	8.98	7.21475	10.998
		19	8.958	8.956	7.31696	11.106
		19.2	8.521	8.734	7.43621	11.038
		19.4	8.504	8.678	7.72583	11.401
		19.6	8.961	8.932	7.35955	11.098
		19.8	8.544	8.816	6.96772	10.914
		20	8.412	9.282	7.63213	10.941
		20.2	8.701	8.804	8.12617	10.882
		20.4	9.085	9.082	7.84508	10.625
		20.6	8.528	9.324	8.6117	10.683
		20.8	8.363	9.451	8.55207	10.628
		21	9.068	9.56	8.10062	10.486
		21.2	8.932	9.764	8.73947	10.33
		21.4	8.802	9.444	8.65429	10.286
		21.6	9.376	9.515	7.67472	10.076
		21.8	9.321	9.296	8.46689	10.176
		22	9.453	9.663	8.1858	10.159
		22.2	9.268	9.81	8.29653	10.199
		22.4	9.381	9.577	7.64065	10.221
		22.6	9.689	9.619	7.60657	10.412
		22.8	9.518	9.279	8.4243	10.361
		23	9.807	9.266	8.4243	10.428
		23.2	9.666	9.51	8.40727	10.254
		23.4	9.197	9.67	8.50096	10.321
		23.6	9.543	9.791	8.71391	10.408
		23.8	9.479	9.908	7.19771	10.309
		24	9.038	9.677	6.89958	10.304
		24.2	8.923	9.584	7.12957	10.318
		24.4	9.597	9.793	7.58102	10.357
		24.6	10.097	9.618	7.18919	10.316
		24.8	10.912	9.902	6.89958	10.142
		25	10.616	10.174	7.50436	10.151
		25.2	10.865	10.028	6.67811	10.125
		25.4	10.026	9.843	7.13808	10.128
		25.6	10.141	9.749	6.78033	10.017
		25.8	9.433	9.68	7.19771	9.946
		26	9.757	9.707	7.4788	9.79
		26.2	9.387	9.719	8.19432	9.937
		26.4	9.605	9.745	7.70027	9.925
		26.6	9.208	10.03	7.86211	9.81
		26.8	9.21	10.113	8.01544	9.72
		27	8.829	9.887	8.14321	9.604
		27.2	8.509	10.355	7.17216	9.529
		27.4	8.644	10.146	8.02396	9.668
		27.6	8.529	10.256	7.01883	9.8
		27.8	8.383	10.123	7.2403	9.767
		28	8.366	10.014	7.43621	9.722
		28.2	8.873	10.151	7.82804	9.849
		28.4	8.287	10.201	7.51288	9.778
		28.6	8.746	10.404	8.44986	9.801
		28.8	8.348	10.354	7.80249	9.801
		29	8.734	10.461	8.17728	9.713
		29.2	9.059	10.696	7.18919	9.604
		29.4	8.353	10.771	7.2403	9.76
		29.6	8.747	10.723	6.76329	9.867
		29.8	8.736	10.843	8.01544	9.963
		30	8.314	10.844	7.38511	9.912
		30.2	8.435	11.09	7.16364	9.905
		30.4	8.586	10.454	6.46516	9.915
		30.6	8.092	10.744	7.09549	9.91
		30.8	7.858	10.613	8.54355	10.045
		31	8.396	10.057	8.39023	10.055
		31.2	8.326	10.114	8.12617	10.005
		31.4	8.154	10.165	7.8536	10.02
		31.6	8.159	10.114	7.98137	9.99
		31.8	8.094	10.319	7.81101	10.05
		32	7.915	10.459	8.20283	9.965
		32.2	8.621	10.356	7.45325	10.097
		32.4	8.547	10.546	7.69175	10.085
		32.6	8.85	10.385	8.4243	10.215
		32.8	8.81	10.236	7.12105	10.471
		33	8.723	10.363	7.30844	10.329
		33.2	8.771	10.431	7.26585	10.365
		33.4	8.083	10.513	7.71731	10.249
		33.6	7.952	10.431	7.82804	10.212
		33.8	8.1	10.045	6.53331	10.161
		34	7.997	9.93	7.334	10.128
		34.2	8.307	9.797	7.38511	10.061
		34.4	8.383	9.471	6.70367	10.13
		34.6	8.825	10.048	7.98137	10.3
		34.8	8.523	9.9	8.56911	10.461
		35	8.229	10.263	7.65768	10.526
		35.2	7.993	10.327	7.55547	10.585
		35.4	8.461	10.377	8.60318	10.587
		35.6	8.524	10.655	7.70027	10.521
		35.8	8.636	10.864	8.56911	10.581
		36	8.635	10.537	7.28289	10.409
		36.2	8.181	10.609	6.74626	10.246
		36.4	8.01	10.753	7.51288	10.456
		36.6	8.213	10.065	7.72583	10.337
		36.8	7.947	10.149	7.53843	10.409
		37	8.046	10.221	7.21475	10.357
		37.2	8.555	10.173	7.61509	10.388
		37.4	8.13	9.903	7.28289	10.219
		37.6	8.432	10.172	7.04439	10.321
		37.8	8.782	10.111	7.52139	10.364
		38	8.685	10.221	7.71731	10.45
		38.2	8.807	9.917	8.04951	10.462
		38.4	8.783	9.983	8.45837	10.397
		38.6	8.86	9.989	8.49245	10.165
		38.8	9.295	9.982	8.25394	10.05
		39	9.301	9.741	8.16024	10.02
		39.2	8.928	9.792	7.45325	10.168
		39.4	8.775	10.033	7.52139	10.341
		39.6	8.269	9.982	8.06655	10.465
		39.8	8.26	9.924	7.62361	10.545
		40	8.451	9.588	8.27098	10.265
		40.2	8.72	9.752	9.05463	10.337
		40.4	7.965	9.724	6.87403	10.26
		40.6	8.452	9.768	7.75138	10.46
		40.8	8.21	9.708	6.99328	10.465
		41	8.334	9.876	7.98137	10.671
		41.2	7.889	9.917	9.31869	10.619
		41.4	8.328	9.825	7.52991	10.624
		41.6	8.142	10.036	7.7599	10.753
		41.8	8.202	9.851	8.43282	10.841
		42	8.135	9.982	7.15512	10.954
		42.2	8.019	10.028	8.37319	10.879
		42.4	7.823	10.068	7.87915	11.054
		42.6	7.812	9.714	7.98137	11.108
		42.8	8.162	9.877	8.30505	10.956
		43	8.292	9.807	8.07677	10.975
		43.2	8.447	9.851	7.73434	11.016
		43.4	8.279	10.004	8.47541	10.89
		43.6	8.226	10.031	7.49584	10.93
		43.8	7.779	10.006	8.0921	10.965
		44	8.059	10.107	7.39362	11.038
		44.2	8.023	9.688	7.89619	10.981
		44.4	8.224	10.038	6.71218	11.05
		44.6	8.403	10.018	7.06994	11.122
		44.8	8.438	9.917	7.77693	10.971
		45	8.669	9.809	8.15173	11.235
		45.2	8.145	9.765	7.02735	11.164
		45.4	8.186	9.673	7.64916	10.94
		45.6	8.085	9.804	7.61509	11.014
		45.8	9.154	9.436	7.0529	11.103
		46	9.26	9.641	7.37659	11.131
		46.2	9.276	9.603	7.37659	11.17
		46.4	9.475	9.601	7.52139	11.231
		46.6	9.874	9.628	6.83995	10.926
		46.8	10.037	9.618	6.21814	10.959
		47	9.572	9.865	6.55034	11.124
		47.2	9.315	9.675	7.43621	10.897
		47.4	9.378	9.836	8.06655	10.763
		47.6	9.443	9.767	8.49245	10.773
		47.8	9.356	10.084	6.95069	10.675
		48	9.902	10.127	6.43961	10.63
		48.2	9.623	10.328	7.71731	10.535
		48.4	9.061	10.61	6.96772	10.43
		48.6	9.034	10.694	7.10401	10.538
		48.8	8.86	10.337	7.40214	10.46
		49	8.723	10.221	8.19432	10.377
		49.2	8.864	10.469	8.05803	10.471
		49.4	8.335	10.394	7.39362	10.452
		49.6	8.324	10.014	7.72583	10.481
		49.8	8.075	9.786	7.18919	10.417
		50	7.675	9.674	6.50775	10.339
		50.2	7.603	9.464	7.26585	10.284
		50.4	7.43	9.73	8.06655	10.22
		50.6	7.955	9.677	8.86724	10.232
		50.8	7.644	9.694	7.67472	10.23
		51	7.78	9.547	6.54182	10.196
		51.2	7.811	9.347	6.45664	10.308
		51.4	7.913	9.415	7.24882	10.139
		51.6	7.626	9.312	7.67472	10.265
		51.8	7.186	9.437	7.50436	10.302
		52	7.475	9.564	7.79397	10.304
		52.2	7.143	9.771	7.03587	10.325
		52.4	7.332	9.685	7.83656	10.22
		52.6	7.282	10.052	7.27437	10.296
		52.8	7.689	10.037	7.98988	10.299
		53	7.909	9.631	7.02735	10.483
		53.2	8.256	9.534	8.83317	10.339
		53.4	8.124	9.723	8.31357	10.291
		53.6	7.709	10.163	6.66108	10.075
		53.8	7.592	9.823	7.54695	10.094
		54	7.698	9.939	7.83656	10.117
		54.2	7.382	9.692	6.94217	10.22
		54.4	7.818	9.855	7.50436	10.201
		54.6	7.654	9.748	7.59806	10.315
		54.8	8.068	9.798	7.91322	10.403
		55	8.131	9.815	8.20283	10.542
		55.2	7.961	9.9	7.9047	10.424
		55.4	7.536	9.998	7.70027	10.434
		55.6	7.878	10.096	8.62022	10.43
		55.8	7.37	10.164	7.8536	10.4
		56	7.78	9.933	7.91322	10.222
		56.2	7.728	10.136	8.56911	10.128
		56.4	7.931	10.31	8.83317	10.071
		56.6	7.957	10.343	8.59466	10.081
		56.8	8.14	10.184	7.81952	9.902
		57	7.788	10.048	9.71052	9.924
		57.2	7.745	9.857	8.19432	9.849
		57.4	8.043	9.699	8.07506	9.767
		57.6	8.032	9.453	8.04099	9.686
		57.8	8.096	9.496	7.9984	9.744
		58	8.222	9.469	7.88767	9.708
		58.2	8.1	9.704	8.21987	9.752
		58.4	8.068	9.904	7.51288	9.708
		58.6	8.001	9.638	6.8144	9.868
		58.8	8.468	9.678	8.1858	9.759
		59	8.595	9.602	7.55547	9.596
		59.2	8.18	9.432	7.13808	9.711
		59.4	8.989	9.452	7.58102	9.587
		59.6	8.92	9.877	7.9047	9.711
		59.8	8.868	9.738	7.12957	9.77
		60	8.377	9.826	6.33739	9.85

## Sheet: Figure 4c
	Figure 4c	RMSF [Å]
		Helix index	Base-pair index	Present	NMA	MD	oxDNA	mrDNA
		1	1	7.73522	8.03938	4.87327	19.8535	7.34886
		1	2	7.47652	7.83673	5.0316	17.6152	7.07911
		1	3	7.1406	7.60822	5.25008	14.3792	6.51843
		1	4	6.78673	7.35197	5.37764	11.8734	6.07648
		1	5	6.40292	7.07509	5.22976	11.1607	5.73173
		1	6	5.96747	6.79053	4.97072	10.9523	5.44921
		1	7	5.65601	6.51825	4.81437	11.5796	5.20182
		1	8	5.35086	6.25546	4.66598	11.5453	4.9692
		1	9	5.21964	6.06371	4.59759	11.488	4.72889
		1	10	5.11469	5.92027	4.69881	11.2293	4.50761
		1	11	5.08415	5.79871	4.7693	10.8139	4.31794
		1	12	5.12187	5.69565	4.77511	10.1736	4.15529
		1	13	5.10346	5.58798	4.80565	9.38502	4.0367
		1	14	5.11312	5.46529	4.67698	8.4867	3.94447
		1	15	5.13929	5.33873	4.50286	7.73215	3.85766
		1	16	5.00366	5.21069	4.07501	7.38667	3.77665
		1	17	4.94647	5.15559	3.84938	7.36193	3.71536
		1	18	4.90936	5.12602	3.87043	7.5881	3.68099
		1	19	4.93793	5.14691	3.77692	7.82375	3.65798
		1	20	4.99206	5.21173	3.69494	8.06774	3.63436
		1	21	5.04214	5.3199	3.78303	8.21476	3.63627
		1	22	5.06842	5.44031	3.93257	8.12728	3.62552
		1	23	5.08849	5.54739	4.08186	7.96945	3.60698
		1	24	5.13168	5.64348	4.25683	7.65971	3.55332
		1	25	5.04992	5.68502	4.13932	7.2461	3.47191
		1	26	4.94644	5.6692	4.09003	7.00033	3.4087
		1	27	4.80501	5.58933	4.03758	7.10431	3.34414
		1	28	4.65808	5.47272	3.99232	7.49378	3.28757
		1	29	4.50151	5.35112	3.95499	8.00399	3.31632
		1	30	4.34108	5.24178	3.97813	8.48337	3.37844
		1	31	4.2406	5.14161	4.06953	8.84338	3.44486
		1	32	4.06651	5.02404	4.08827	8.88299	3.50564
		1	33	3.92624	4.9123	4.05749	8.67814	3.54388
		1	34	3.7635	4.81185	3.83522	8.26356	3.54744
		1	35	3.64028	4.73032	3.69162	7.68273	3.52307
		1	36	3.53832	4.6647	3.54018	7.0599	3.50617
		1	37	3.50747	4.61966	3.22364	6.66112	3.55283
		1	38	3.54213	4.64724	3.13726	6.56218	3.65672
		1	39	3.58758	4.71876	3.25255	6.70269	3.79106
		1	40	3.66079	4.82918	3.44135	6.9938	3.94512
		1	41	3.78166	4.9675	3.57059	7.18109	4.15154
		1	42	3.88109	5.15625	3.74133	7.34787	4.36236
		1	43	4.05387	5.33377	3.7269	7.34018	4.49658
		1	44	4.21367	5.49248	3.78189	7.19311	4.56998
		1	45	4.35816	5.63227	3.74593	6.84845	4.64546
		1	46	4.47001	5.73805	3.61244	6.52736	4.66873
		1	47	4.54048	5.76309	3.52649	6.3027	4.63287
		1	48	4.60733	5.71651	3.53544	6.39006	4.5574
		1	49	4.61588	5.63422	3.56044	6.65965	4.40805
		1	50	4.60526	5.53734	3.64635	7.11918	4.24626
		1	51	4.5411	5.42705	3.76489	7.51731	4.067
		1	52	4.35328	5.27279	3.85816	7.79075	3.93171
		1	53	4.18109	5.11557	3.8241	7.90448	3.79303
		1	54	3.92023	4.95517	3.72019	7.734	3.70936
		1	55	3.81086	4.8452	3.52851	7.45178	3.61157
		1	56	3.73668	4.74366	3.2386	7.00412	3.54279
		1	57	3.73203	4.66332	3.03298	6.5555	3.53702
		1	58	3.68917	4.60389	2.87577	6.14873	3.60714
		1	59	3.76974	4.61859	2.80574	6.03497	3.7683
		1	60	3.96276	4.68791	2.90192	6.19112	4.01288
		1	61	4.18885	4.80045	3.07983	6.51321	4.29293
		1	62	4.5254	4.94101	3.22275	6.7599	4.59474
		1	63	4.79838	5.10958	3.3971	6.90816	4.87489
		1	64	5.05371	5.26486	3.50838	6.96361	5.10796
		1	65	5.36535	5.40084	3.68942	6.83498	5.29176
		1	66	5.67963	5.51223	3.97733	6.54294	5.4157
		1	67	5.77661	5.55835	3.91686	6.24459	5.47866
		1	68	5.87934	5.57146	3.79588	6.01845	5.47651
		1	69	5.83528	5.54323	3.73624	6.13441	5.41474
		1	70	5.73999	5.46556	3.69988	6.43914	5.32194
		1	71	5.60797	5.36209	3.7313	6.80141	5.19055
		1	72	5.44467	5.25458	3.75157	7.10875	5.02629
		1	73	5.17254	5.1484	3.81165	7.37654	4.8324
		1	74	4.8889	5.01451	3.81738	7.40657	4.65202
		1	75	4.63659	4.89363	3.76058	7.29754	4.5189
		1	76	4.31735	4.7924	3.719	6.94481	4.45377
		1	77	4.05222	4.72508	3.61897	6.50785	4.4764
		1	78	3.74896	4.67311	3.61279	6.04257	4.6047
		1	79	3.48797	4.6381	3.47583	5.6662	4.84788
		1	80	3.36551	4.67367	3.45907	5.61267	5.17481
		1	81	3.28469	4.75481	3.52341	5.77619	5.64588
		1	82	3.33069	4.90048	3.62277	6.03019	6.1233
		1	83	3.51614	5.08023	3.68792	6.35147	6.485
		1	84	3.64618	5.28376	3.87063	6.57829	6.83077
		1	85	3.85555	5.49019	3.92246	6.61334	7.1686
		1	86	4.05412	5.6488	3.93651	6.52605	7.48172
		1	87	4.28789	5.79925	3.99206	6.35458	7.74656
		1	88	4.39998	5.88756	3.92644	6.09802	7.93325
		1	89	4.54436	5.90127	3.76423	5.97024	8.04076
		1	90	4.61421	5.8732	3.57704	6.06363	8.04936
		1	91	4.69812	5.81691	3.4383	6.45275	7.92417
		1	92	4.73481	5.73134	3.44377	6.90601	7.67384
		1	93	4.74067	5.65228	3.41789	7.42641	7.34137
		1	94	4.72032	5.58139	3.49199	7.84595	6.95463
		1	95	4.58124	5.52191	3.65231	8.01631	6.46539
		1	96	4.46773	5.505	3.75666	7.9614	6.02299
		1	97	4.21583	5.4974	3.87174	7.61682	5.78755
		1	98	4.06047	5.48923	3.9692	7.15203	5.66097
		1	99	3.88008	5.4966	3.91118	6.70927	5.63808
		1	100	3.75788	5.50768	3.61855	6.49126	5.72598
		1	101	3.77032	5.57628	4.05818	6.5623	5.8526
		1	102	3.87053	5.70797	4.83292	6.85352	5.95247
		1	103	3.95359	5.91291	4.74194	7.30431	5.98015
		1	104	4.19211	6.19347	5.45585	7.74615	5.89907
		1	105	4.45818	6.5411	6.34334	8.07634	5.74038
		1	106	4.67171	6.91002	6.81353	8.24365	5.55061
		1	107	4.79673	7.24882	6.99186	8.36439	5.37069
		1	108	4.92418	7.57622	6.91557	8.33401	5.2075
		1	109	4.98088	7.83363	7.05006	8.29766	5.15702
		1	110	5.04346	8.00367	7.43711	8.57262	5.16764
		1	111	5.21833	8.15972	7.90268	9.13431	5.23713
		1	112	5.33764	8.33768	8.54613	10.0888	5.4188
		1	113	5.48277	8.54212	9.33544	11.1553	5.75983
		1	114	5.68092	8.81514	10.1547	12.3189	6.2765
		1	115	6.02147	9.16696	9.9136	13.4727	6.96256
		1	116	6.5034	9.57236	11.5148	14.5827	7.03665
		2	1	6.24716	6.04218	4.25959	11.6139	6.35479
		2	2	5.52713	5.58817	3.14659	8.01612	5.74993
		2	3	4.88918	5.18939	2.96788	7.38603	5.1978
		2	4	4.32642	4.83678	2.98684	6.77858	4.68121
		2	5	3.93876	4.54573	2.92827	6.15574	4.13503
		2	6	3.61996	4.32335	2.82906	5.52002	3.57941
		2	7	3.39606	4.13272	2.91605	5.06955	3.254
		2	8	3.32959	4.00239	2.78085	4.80081	3.05012
		2	9	3.30905	3.9328	3.07241	4.81645	2.87216
		2	10	3.34329	3.89454	2.56942	4.84554	2.75543
		2	11	3.4623	3.87809	2.62354	4.83711	2.68759
		2	12	3.56695	3.86337	2.72166	4.85958	2.62766
		2	13	3.75936	3.87593	2.80081	4.86239	2.62671
		2	14	3.87352	3.91015	2.79136	4.84862	2.66326
		2	15	3.89956	3.91663	2.76249	4.77667	2.73284
		2	16	3.89039	3.8809	2.73032	4.63355	2.8416
		2	17	3.86136	3.79899	2.58603	4.51332	2.96519
		2	18	3.75382	3.69537	2.47442	4.35773	3.12109
		2	19	3.62558	3.57569	2.40307	4.31821	3.32171
		2	20	3.41526	3.45982	2.2611	4.26675	3.51046
		2	21	3.22388	3.36232	2.28451	4.19264	3.64439
		2	22	3.0726	3.31012	2.34512	4.10712	3.73483
		2	23	3.00872	3.29449	2.38214	4.08838	3.78287
		2	24	2.9645	3.29721	2.49011	4.1492	3.78955
		2	25	2.91826	3.2913	2.49716	4.15288	3.74634
		2	26	2.82083	3.25533	2.5059	4.14445	3.66868
		2	27	2.70048	3.19752	2.48519	4.10286	3.56572
		2	28	2.55836	3.15613	2.55559	4.01806	3.42536
		2	29	2.56036	3.14279	2.62285	3.97554	3.26223
		2	30	2.50521	3.14377	2.67491	4.00935	3.11332
		2	31	2.58691	3.17017	2.78257	4.07684	3.01577
		2	32	2.66976	3.2264	2.96656	4.18017	2.96622
		2	33	2.74742	3.29139	3.03879	4.16636	2.91337
		2	34	2.8584	3.35565	3.05314	4.20981	2.92699
		2	35	2.97174	3.43049	3.02545	4.25171	2.95344
		2	36	3.09367	3.49406	2.96386	4.32582	2.9932
		2	37	3.19664	3.53072	2.97176	4.35747	2.9955
		2	38	3.20103	3.53578	3.17024	4.43128	2.96521
		2	39	3.25563	3.50686	3.17158	4.40798	2.90494
		2	40	3.21841	3.44248	3.14601	4.48571	2.85159
		2	41	3.24357	3.37526	3.27592	4.45767	2.76599
		2	42	3.21272	3.32225	3.87667	4.39225	2.66136
		2	43	3.21972	3.2986	3.49914	4.30167	2.55872
		2	44	3.21128	3.29651	3.25816	4.25116	2.49076
		2	45	3.26696	3.3056	3.10332	4.21327	2.42999
		2	46	3.27318	3.31295	3.12987	4.18736	2.40756
		2	47	3.4421	3.30191	3.17995	4.15879	2.402
		2	48	3.54122	3.28798	3.18182	4.14141	2.39533
		2	49	3.44091	3.28008	3.20088	4.1429	2.38722
		2	50	3.36951	3.28951	3.35984	4.19425	2.37452
		2	51	3.25134	3.30198	3.56246	4.30638	2.38164
		2	52	3.18633	3.33199	3.46182	4.41494	2.42297
		2	53	3.14446	3.37609	3.5283	4.45956	2.46366
		2	54	3.17167	3.43551	4.01259	4.47257	2.52062
		2	55	3.18341	3.49749	3.55997	4.47648	2.58075
		2	56	3.20722	3.55336	3.42506	4.43843	2.66366
		2	57	3.20508	3.61077	3.31406	4.40379	2.74138
		2	58	3.28666	3.66102	3.23493	4.32769	2.81289
		2	59	3.30271	3.67833	3.23817	4.29863	2.86902
		2	60	3.30681	3.66402	3.56685	4.26486	2.87742
		2	61	3.21462	3.62046	3.78502	4.19832	2.8754
		2	62	3.22037	3.5791	3.79812	4.14658	2.85618
		2	63	3.19983	3.55095	4.52253	4.10178	2.83099
		2	64	3.27284	3.53911	3.67001	4.09275	2.78284
		2	65	3.19481	3.52989	3.27345	4.03269	2.71847
		2	66	3.2609	3.52674	3.22529	4.09176	2.62976
		2	67	3.34272	3.50379	3.32278	4.1659	2.56398
		2	68	3.29197	3.47014	3.2506	4.14801	2.5354
		2	69	3.30238	3.42362	3.3151	4.11695	2.54998
		2	70	3.29706	3.38202	3.34091	4.02397	2.57071
		2	71	3.18962	3.35069	3.35325	3.98997	2.57041
		2	72	3.08914	3.33	3.24378	3.93968	2.55784
		2	73	3.0635	3.32815	3.15714	4.03322	2.56822
		2	74	3.14094	3.34781	3.0408	4.10875	2.59602
		2	75	3.15065	3.36951	3.00835	4.16661	2.64605
		2	76	3.15628	3.39698	2.93401	4.18642	2.70272
		2	77	3.21204	3.43345	2.93991	4.22473	2.75532
		2	78	3.18136	3.47552	3.00421	4.17672	2.7883
		2	79	3.17219	3.51049	3.12697	4.18859	2.81539
		2	80	3.15005	3.51123	3.13137	4.14498	2.84577
		2	81	3.09693	3.47471	3.13284	4.05122	2.90377
		2	82	3.02751	3.42083	3.21757	3.95875	2.96289
		2	83	3.04903	3.35644	3.29022	3.95553	3.01865
		2	84	3.06561	3.30503	3.25511	3.95196	3.04179
		2	85	3.02532	3.28133	3.09006	3.96578	3.03374
		2	86	3.00453	3.25952	2.89064	4.00308	3.00036
		2	87	2.9711	3.23955	2.66044	4.05683	2.98205
		2	88	2.98888	3.21717	2.58417	4.03313	2.9828
		2	89	3.00071	3.19296	2.523	3.99162	2.96
		2	90	3.01293	3.15416	2.3338	3.94822	2.9718
		2	91	2.99761	3.1164	2.20187	3.92775	2.98675
		2	92	2.95148	3.09769	1.96943	3.92923	2.99877
		2	93	2.87137	3.09852	1.95575	3.96185	3.00102
		2	94	2.78723	3.13925	2.00328	4.06632	3.02698
		2	95	2.7449	3.21757	2.1084	4.14677	3.04563
		2	96	2.62951	3.32813	2.14371	4.26881	3.09901
		2	97	2.64065	3.44889	2.17451	4.38117	3.17384
		2	98	2.70999	3.6032	2.28203	4.50473	3.27165
		2	99	2.75364	3.77904	2.31964	4.62569	3.33057
		2	100	2.78149	3.90049	2.36737	4.79745	3.36728
		2	101	2.90873	3.99371	2.68463	4.87927	3.38453
		2	102	3.02531	4.06172	2.94575	4.93997	3.38663
		2	103	3.19505	4.12381	3.47254	5.05074	3.37661
		2	104	3.27634	4.1952	4.13622	5.11915	3.35558
		2	105	3.47114	4.3085	4.72067	5.26682	3.34913
		2	106	3.54306	4.46753	5.19391	5.51011	3.36838
		2	107	3.63768	4.63983	5.70152	5.748	3.41447
		2	108	3.75857	4.83651	6.11797	6.04611	3.47853
		2	109	3.98696	5.09595	6.53005	6.46874	3.55857
		2	110	4.17615	5.38846	7.07312	6.82096	3.67536
		2	111	4.43748	5.72263	7.54515	7.1833	3.81353
		2	112	4.83315	6.12877	8.0145	7.49447	4.00819
		2	113	5.32663	6.6191	8.37455	7.84554	4.32445
		2	114	5.77673	7.1202	8.91163	8.29218	4.62988
		2	115	6.26175	7.68908	9.34485	8.79033	5.0571
		2	116	6.916	8.25678	9.70693	9.29201	5.63506
		3	1	4.66109	5.55988	5.65001	7.46472	6.41032
		3	2	4.38293	5.25343	4.9598	5.16095	7.4147
		3	3	4.1396	4.95303	4.22483	5.41945	6.47795
		3	4	3.97432	4.69343	3.49904	5.77072	6.04002
		3	5	3.80037	4.43653	2.96091	6.05665	5.6779
		3	6	3.70121	4.22781	2.90946	6.35208	5.37694
		3	7	3.61921	4.052	2.91218	6.75636	5.11178
		3	8	3.52197	3.91094	2.97057	7.76576	4.84338
		3	9	3.46402	3.79049	3.60274	8.36402	4.51221
		3	10	3.4583	3.6708	2.83124	8.05214	4.24554
		3	11	3.42758	3.55656	2.82298	7.71544	4.02803
		3	12	3.39886	3.43769	2.7195	7.36586	3.85245
		3	13	3.361	3.33256	2.65232	7.07881	3.73871
		3	14	3.30734	3.22747	2.47967	6.81369	3.68569
		3	15	3.21003	3.13884	2.35751	6.50469	3.68367
		3	16	3.13355	3.07731	2.34001	6.0606	3.69118
		3	17	2.99864	3.02496	2.25195	5.72927	3.72368
		3	18	3.0066	3.01879	2.23812	5.33488	3.79329
		3	19	3.01581	3.03065	2.28357	5.08749	3.89949
		3	20	2.99114	3.07168	2.38447	4.97948	4.05134
		3	21	3.07028	3.13123	2.50762	4.94522	4.23178
		3	22	3.0391	3.18733	2.52208	4.92239	4.42842
		3	23	3.06078	3.2362	2.50145	4.93369	4.59685
		3	24	3.119	3.2775	2.53596	5.03496	4.64363
		3	25	3.18033	3.32224	2.56289	5.00682	4.6559
		3	26	3.22979	3.36285	2.48269	4.98867	4.63118
		3	27	3.36829	3.40234	2.47161	4.89159	4.62492
		3	28	3.45909	3.42377	2.4247	4.78612	4.61465
		3	29	3.53605	3.42942	2.40441	4.68507	4.59695
		3	30	3.56652	3.42704	2.47996	4.59977	4.55478
		3	31	3.61857	3.42087	2.59542	4.55222	4.49206
		3	32	3.57041	3.4103	2.75137	4.43209	4.40392
		3	33	3.4658	3.37363	2.92554	4.37551	4.28727
		3	34	3.38696	3.32204	3.03373	4.31565	4.19435
		3	35	3.25194	3.27447	3.03811	4.23695	4.10048
		3	36	3.21066	3.2304	2.97555	4.20148	4.01146
		3	37	3.08591	3.18247	2.857	4.15443	3.89497
		3	38	3.10243	3.15771	2.79342	4.16259	3.81729
		3	39	3.1946	3.15747	2.86279	4.13434	3.76533
		3	40	3.33224	3.17539	2.97355	4.1375	3.73029
		3	41	3.4115	3.21617	2.87489	4.05549	3.70714
		3	42	3.43989	3.27194	2.82712	3.9879	3.67937
		3	43	3.55259	3.3296	2.89097	4.11985	3.6331
		3	44	3.52045	3.39042	2.95432	4.25744	3.57911
		3	45	3.63751	3.45156	2.79069	4.35734	3.5331
		3	46	3.71535	3.51703	2.83393	4.46688	3.5093
		3	47	3.90597	3.59313	2.95672	4.56526	3.53435
		3	48	4.08213	3.67441	3.08349	4.57371	3.61363
		3	49	4.07926	3.72802	3.17097	4.58277	3.71315
		3	50	4.06801	3.75562	3.14281	4.56486	3.74713
		3	51	3.91479	3.7522	3.08927	4.58534	3.77313
		3	52	3.91179	3.74184	3.02777	4.50627	3.78041
		3	53	3.88192	3.72411	2.96167	4.45444	3.75308
		3	54	3.90268	3.7067	2.91042	4.31289	3.73413
		3	55	3.84544	3.68743	2.92109	4.22818	3.71917
		3	56	3.7933	3.65199	2.88673	4.18385	3.67125
		3	57	3.71657	3.62498	2.89166	4.19155	3.58963
		3	58	3.61209	3.59755	2.84223	4.25363	3.47326
		3	59	3.53576	3.58082	2.98434	4.34017	3.35221
		3	60	3.4186	3.56914	2.88485	4.25114	3.29084
		3	61	3.36729	3.56059	2.78584	4.22458	3.23252
		3	62	3.29028	3.57703	2.75443	4.21072	3.20223
		3	63	3.18781	3.61124	2.75582	4.16371	3.17495
		3	64	3.1576	3.64411	2.80773	4.25119	3.14031
		3	65	3.14254	3.66853	2.80032	4.35241	3.07159
		3	66	3.15241	3.70823	2.67394	4.5552	2.99315
		3	67	3.23036	3.75404	2.77997	4.67851	2.94695
		3	68	3.34967	3.79875	2.95247	4.78215	2.96367
		3	69	3.43978	3.83744	3.07958	4.80543	3.08873
		3	70	3.5036	3.85314	3.24073	4.85048	3.29824
		3	71	3.53505	3.8375	3.38803	4.91202	3.56724
		3	72	3.51573	3.80435	3.47918	4.88427	3.85309
		3	73	3.52805	3.76162	3.62706	4.81639	4.12288
		3	74	3.44472	3.70932	3.73115	4.81436	4.34047
		3	75	3.3774	3.64583	3.87343	4.80126	4.47987
		3	76	3.28038	3.57897	3.98235	4.83468	4.51275
		3	77	3.19064	3.4929	3.91542	4.78309	4.40018
		3	78	3.07748	3.41491	3.7741	4.70044	4.21496
		3	79	2.98819	3.32731	3.6687	4.58795	3.96022
		3	80	2.94073	3.25209	3.70571	4.52914	3.65945
		3	81	2.95303	3.20372	3.7154	4.45329	3.35625
		3	82	2.97551	3.18268	3.08945	4.379	3.09746
		3	83	2.95751	3.20124	2.96822	4.32725	2.9139
		3	84	3.00335	3.24312	2.94817	4.25138	2.83142
		3	85	2.85906	3.27875	3.00765	4.20448	2.83028
		3	86	2.87059	3.30416	2.98642	4.26466	2.9122
		3	87	2.84282	3.3335	2.70826	4.47682	3.03073
		3	88	2.9019	3.36813	2.76807	4.62069	3.18973
		3	89	2.9446	3.41705	2.69292	4.76047	3.41134
		3	90	2.99426	3.47713	2.62836	4.75789	3.62082
		3	91	3.11882	3.53748	2.49046	4.69526	3.76467
		3	92	3.22641	3.5749	2.4586	4.69405	3.87918
		3	93	3.33529	3.60093	2.45721	4.5528	3.95431
		3	94	3.34263	3.60938	2.44839	4.49907	4.00091
		3	95	3.26574	3.60596	2.51825	4.48096	3.99667
		3	96	3.2607	3.58165	2.6471	4.45952	3.95101
		3	97	3.23601	3.54633	2.70061	4.40069	3.87594
		3	98	3.18709	3.51107	2.67385	4.28445	3.77074
		3	99	3.06702	3.47911	2.68936	4.28036	3.63567
		3	100	3.0639	3.4618	2.77324	4.25007	3.50438
		3	101	3.08777	3.48634	3.20536	4.17572	3.40003
		3	102	3.21538	3.55649	3.78728	4.08752	3.38313
		3	103	3.45442	3.66671	4.24618	3.96802	3.45406
		3	104	3.63061	3.81471	4.66715	3.86833	3.52027
		3	105	3.84705	3.99098	5.0874	3.80591	3.60931
		3	106	4.01288	4.14998	5.38733	3.85746	3.68233
		3	107	4.10681	4.3103	5.6148	4.0139	3.731
		3	108	4.29075	4.47904	5.87473	4.20015	3.79363
		3	109	4.54828	4.67245	5.98118	4.38159	3.81851
		3	110	4.81232	4.85337	6.00786	4.52998	3.81733
		3	111	5.10457	5.06203	6.11118	4.59608	3.78822
		3	112	5.43808	5.32971	6.32844	4.63599	3.71328
		3	113	5.73634	5.62972	6.22607	4.66416	3.64956
		3	114	6.1193	5.9867	6.32871	4.57656	3.63012
		3	115	6.45052	6.37081	6.66452	4.54714	3.72043
		3	116	6.83175	6.78912	8.29023	4.66842	4.08006
		4	1	4.76807	5.03464	6.99289	6.05711	4.6804
		4	2	4.39565	4.72165	5.56908	8.16918	5.41232
		4	3	4.06838	4.41645	5.08673	6.39371	5.58921
		4	4	3.82522	4.16588	4.8872	5.9565	5.04064
		4	5	3.5728	3.9682	4.65801	5.47857	4.45414
		4	6	3.36191	3.81621	4.45786	4.97341	3.98321
		4	7	3.16894	3.68821	4.23004	4.67815	3.62567
		4	8	3.09766	3.55273	3.86479	4.47982	3.40024
		4	9	3.00823	3.451	3.49255	4.49313	3.26786
		4	10	2.94152	3.3515	3.1188	4.47631	3.20819
		4	11	2.88608	3.25964	2.92531	4.39772	3.1706
		4	12	2.79974	3.14448	2.83491	4.2291	3.13964
		4	13	2.75566	3.02698	2.88861	4.09801	3.14075
		4	14	2.78183	2.92709	2.91412	4.05419	3.14245
		4	15	2.66308	2.85242	3.00367	4.02551	3.14872
		4	16	2.61421	2.8008	3.09492	4.01478	3.17718
		4	17	2.5962	2.77837	3.41323	3.96527	3.21973
		4	18	2.63754	2.77791	3.64352	3.92635	3.26725
		4	19	2.66777	2.76934	3.74006	3.86992	3.34233
		4	20	2.76526	2.75273	3.76487	3.79707	3.41625
		4	21	2.73944	2.75902	3.75582	3.72974	3.51652
		4	22	2.75893	2.77539	3.55897	3.71221	3.62182
		4	23	2.7574	2.79004	3.39366	3.71574	3.70842
		4	24	2.82503	2.80723	3.10943	3.75946	3.76255
		4	25	2.90059	2.81043	2.99001	3.79861	3.76871
		4	26	2.92043	2.77538	2.90273	3.85846	3.70005
		4	27	2.87691	2.725	2.8731	3.76506	3.66796
		4	28	2.8012	2.69812	2.81308	3.72395	3.62075
		4	29	2.78703	2.695	2.78247	3.71583	3.57164
		4	30	2.76645	2.71175	2.58356	3.77102	3.53495
		4	31	2.80568	2.74442	2.57765	3.78271	3.47107
		4	32	2.80804	2.77874	2.46303	3.85458	3.36778
		4	33	2.78846	2.79925	2.4263	3.91448	3.24973
		4	34	2.77202	2.81943	2.52276	3.92631	3.13417
		4	35	2.76933	2.84685	2.69757	3.98212	3.03113
		4	36	2.76893	2.881	2.79477	3.97201	2.92751
		4	37	2.76198	2.9071	2.94592	4.00864	2.8731
		4	38	2.84738	2.93136	3.1668	4.05116	2.88528
		4	39	2.96367	2.95452	3.22214	4.10074	2.95384
		4	40	2.98192	2.97174	3.21862	4.07342	3.09942
		4	41	3.10336	2.98037	3.23321	4.03001	3.27347
		4	42	3.15272	3.00449	3.19437	3.97886	3.37215
		4	43	3.20835	3.04889	3.1266	3.97483	3.52627
		4	44	3.2441	3.0903	2.93009	4.00939	3.68985
		4	45	3.2776	3.12937	2.76061	4.03747	3.85767
		4	46	3.36741	3.15213	2.68496	4.06976	4.07119
		4	47	3.42212	3.15966	2.65213	4.11492	4.2708
		4	48	3.42591	3.16089	2.59888	4.1194	4.45009
		4	49	3.41748	3.17244	2.58204	4.1059	4.60505
		4	50	3.44776	3.18822	2.57645	4.12382	4.69017
		4	51	3.45477	3.20294	2.49488	4.18366	4.7083
		4	52	3.51962	3.22069	2.50246	4.26018	4.67021
		4	53	3.57882	3.24618	2.58941	4.34813	4.53331
		4	54	3.60741	3.27644	2.56208	4.42474	4.40594
		4	55	3.53404	3.30492	2.62857	4.45308	4.30275
		4	56	3.43705	3.33831	2.63851	4.43162	4.1816
		4	57	3.44433	3.36932	2.63301	4.36476	4.02998
		4	58	3.38637	3.38576	2.73499	4.34195	3.83378
		4	59	3.44888	3.40139	2.86353	4.38527	3.62864
		4	60	3.48324	3.40556	2.97684	4.36087	3.43711
		4	61	3.4996	3.394	2.99529	4.31293	3.29021
		4	62	3.48592	3.38159	2.95219	4.28358	3.19958
		4	63	3.47494	3.38153	3.03826	4.18627	3.16496
		4	64	3.50548	3.39487	3.19966	4.14259	3.17623
		4	65	3.52308	3.40813	3.19189	4.16761	3.24281
		4	66	3.59849	3.40065	3.29659	4.22623	3.37008
		4	67	3.61065	3.37533	3.46532	4.2846	3.53736
		4	68	3.53119	3.33635	3.43592	4.3427	3.66128
		4	69	3.45851	3.28205	3.52068	4.25797	3.78196
		4	70	3.3643	3.24045	3.661	4.25905	3.91906
		4	71	3.27192	3.21757	3.72193	4.24903	4.02502
		4	72	3.18332	3.2034	3.88415	4.22165	4.12214
		4	73	3.18113	3.19129	3.77709	4.21926	4.18242
		4	74	3.12341	3.17907	3.77562	4.22131	4.22373
		4	75	3.10063	3.16411	3.73627	4.24638	4.21379
		4	76	3.05634	3.14938	3.68869	4.31841	4.17405
		4	77	3.06181	3.13538	3.62686	4.39889	4.1151
		4	78	3.03647	3.11459	3.54325	4.42029	4.07546
		4	79	2.98711	3.08502	3.51043	4.39786	4.05154
		4	80	2.95115	3.04866	3.46343	4.40966	4.01285
		4	81	2.96915	3.01343	3.43601	4.40504	3.9915
		4	82	2.93227	2.97484	3.40882	4.33068	3.97183
		4	83	2.91024	2.93932	3.16256	4.27168	3.9571
		4	84	2.84761	2.91534	2.95245	4.22239	3.94984
		4	85	2.83525	2.8985	2.82796	4.17167	3.97608
		4	86	2.79339	2.87677	2.7061	4.09903	4.01803
		4	87	2.79015	2.85268	2.60162	4.13274	4.05806
		4	88	2.7618	2.81597	2.56003	4.075	4.10779
		4	89	2.8254	2.7745	2.43402	4.01567	4.17349
		4	90	2.7274	2.71589	2.34375	3.92092	4.23607
		4	91	2.65531	2.66894	2.20142	3.80755	4.29666
		4	92	2.55324	2.6438	2.13086	3.82631	4.36043
		4	93	2.56691	2.63923	2.10568	3.88003	4.39697
		4	94	2.67395	2.65685	2.09817	3.99515	4.33391
		4	95	2.7747	2.69482	1.99364	4.10131	4.22694
		4	96	2.85291	2.74538	1.98815	4.23381	4.07104
		4	97	2.92896	2.80183	1.98851	4.27576	3.88723
		4	98	3.00202	2.86398	2.02395	4.35314	3.7022
		4	99	3.03504	2.92686	2.1328	4.39828	3.5526
		4	100	2.98143	2.98544	2.41678	4.50964	3.45212
		4	101	3.05044	3.05717	2.62861	4.61674	3.39601
		4	102	3.13349	3.14224	2.5974	4.64994	3.36546
		4	103	3.17498	3.23535	2.71914	4.68876	3.34068
		4	104	3.2116	3.33973	2.87401	4.75671	3.33196
		4	105	3.20678	3.46427	2.98473	4.84432	3.33453
		4	106	3.21007	3.58085	3.10291	5.02703	3.42354
		4	107	3.22017	3.69148	3.26558	5.24972	3.52519
		4	108	3.35204	3.82074	3.6282	5.54353	3.60394
		4	109	3.4536	3.96808	3.84854	5.86928	3.66164
		4	110	3.61095	4.17536	4.62094	6.15052	3.69809
		4	111	3.84835	4.41826	4.78444	6.39218	3.71091
		4	112	4.18691	4.71721	5.60487	6.5124	3.68976
		4	113	4.61704	5.07131	5.7004	6.66848	3.6702
		4	114	5.17874	5.45752	6.06616	6.94336	3.67706
		4	115	5.73529	5.8786	6.46725	7.38128	3.7724
		4	116	6.30858	6.29045	6.87065	7.99218	3.96503
		5	1	5.11161	6.4449	5.56003	6.62309	4.23604
		5	2	4.67295	6.00664	5.30753	5.20938	4.5473
		5	3	4.27017	5.58075	5.1737	5.6709	4.95941
		5	4	4.02265	5.19547	4.9692	6.02657	5.58002
		5	5	3.82446	4.84554	4.75387	6.3322	6.18284
		5	6	3.64077	4.56469	4.97621	6.60841	6.36829
		5	7	3.53353	4.34609	4.24134	6.9514	5.74408
		5	8	3.39997	4.17379	3.99765	6.51094	5.19706
		5	9	3.40649	4.05785	4.19981	5.44525	4.74348
		5	10	3.39826	3.94836	4.44484	5.22943	4.3721
		5	11	3.3672	3.84127	4.66933	5.04992	4.08426
		5	12	3.3659	3.73173	4.84745	4.86282	3.82619
		5	13	3.28774	3.63944	5.13733	4.77138	3.6398
		5	14	3.20462	3.55619	5.75227	4.79362	3.45932
		5	15	3.14261	3.49648	5.81462	4.83936	3.40532
		5	16	2.9926	3.4537	5.22281	4.9235	3.39252
		5	17	2.93432	3.40209	4.88367	4.98091	3.36942
		5	18	2.89722	3.35569	5.14867	5.01895	3.29856
		5	19	2.76821	3.30549	4.71055	5.06267	3.2268
		5	20	2.70318	3.25947	4.28355	4.99641	3.12638
		5	21	2.68004	3.22796	3.9697	4.93071	3.01269
		5	22	2.67636	3.20766	3.59795	4.82247	2.95337
		5	23	2.75483	3.20254	3.45938	4.71197	2.92669
		5	24	2.89636	3.22133	3.76255	4.54132	2.90674
		5	25	3.01181	3.2581	3.83035	4.43553	2.90023
		5	26	3.1162	3.30771	3.87793	4.46206	2.88635
		5	27	3.20859	3.36473	3.80874	4.46599	2.88194
		5	28	3.33774	3.42989	3.73395	4.51153	2.89812
		5	29	3.38753	3.49284	3.63019	4.5144	2.92115
		5	30	3.38813	3.54604	3.47824	4.52578	2.99077
		5	31	3.39447	3.59067	3.34385	4.4414	3.08315
		5	32	3.35463	3.60564	3.30447	4.34252	3.15612
		5	33	3.2517	3.5926	3.3553	4.29359	3.25102
		5	34	3.18997	3.57331	3.40501	4.29361	3.33248
		5	35	3.13857	3.54998	3.41908	4.39937	3.39405
		5	36	3.04762	3.52239	3.29689	4.54733	3.43042
		5	37	3.0066	3.49303	3.24487	4.80247	3.44426
		5	38	3.0151	3.46144	3.21053	4.96088	3.46907
		5	39	3.10686	3.4344	3.14918	5.12535	3.48641
		5	40	3.14974	3.41357	3.04939	5.17379	3.50355
		5	41	3.20701	3.41411	2.9078	5.09579	3.53123
		5	42	3.17938	3.42472	2.86989	5.024	3.55567
		5	43	3.21957	3.44507	3.00786	4.92252	3.59363
		5	44	3.25601	3.47684	2.98413	4.80155	3.6388
		5	45	3.2685	3.54339	2.98053	4.69251	3.66355
		5	46	3.33378	3.62459	2.97224	4.56958	3.67419
		5	47	3.55625	3.71202	2.91886	4.44593	3.66682
		5	48	3.68776	3.80689	2.82647	4.45339	3.64278
		5	49	3.75268	3.87021	2.67207	4.49054	3.59878
		5	50	3.785	3.91652	2.69588	4.5239	3.53934
		5	51	3.89958	3.94769	2.82777	4.51214	3.46984
		5	52	3.98202	3.95983	2.93525	4.49143	3.40216
		5	53	4.03859	3.96258	3.07931	4.34522	3.3339
		5	54	3.99276	3.95318	3.28186	4.36299	3.26763
		5	55	3.93668	3.94442	3.31445	4.31901	3.209
		5	56	3.97483	3.93771	3.36098	4.35419	3.16709
		5	57	3.9674	3.90735	3.41536	4.47758	3.13386
		5	58	3.81704	3.86384	3.3791	4.67233	3.04325
		5	59	3.79632	3.82324	3.44106	4.81523	2.95303
		5	60	3.79679	3.78968	3.55574	4.89956	2.86834
		5	61	3.74294	3.73229	3.68442	4.92947	2.78489
		5	62	3.79023	3.68505	3.64823	4.99151	2.6945
		5	63	3.70167	3.65218	3.67513	4.85153	2.63134
		5	64	3.65218	3.63363	3.80944	4.80354	2.59091
		5	65	3.57765	3.62733	3.81365	4.73903	2.5936
		5	66	3.63565	3.65568	3.76826	4.66271	2.62163
		5	67	3.73146	3.71483	3.5992	4.56854	2.67516
		5	68	3.82963	3.76857	3.46778	4.43753	2.76354
		5	69	3.91609	3.83649	3.3756	4.41325	2.9051
		5	70	3.98296	3.88584	3.36889	4.37237	3.13533
		5	71	3.96742	3.91503	3.41599	4.33348	3.3356
		5	72	3.90058	3.92692	3.51571	4.23537	3.47351
		5	73	3.75987	3.91112	3.51453	4.16624	3.57606
		5	74	3.67894	3.88447	3.60833	4.11888	3.66226
		5	75	3.50004	3.84247	3.57928	4.08544	3.71565
		5	76	3.3737	3.78975	3.51245	4.04328	3.77949
		5	77	3.23668	3.72466	3.32943	4.02051	3.80705
		5	78	3.12131	3.64999	3.20015	4.04683	3.81089
		5	79	3.05707	3.58174	2.93501	4.09911	3.77949
		5	80	3.04458	3.51474	2.84237	4.20716	3.73244
		5	81	2.96577	3.45361	2.83898	4.32899	3.64175
		5	82	2.87768	3.38082	2.83461	4.39376	3.51069
		5	83	2.69008	3.31363	2.59657	4.37631	3.28109
		5	84	2.57407	3.27439	2.60163	4.33001	2.99172
		5	85	2.52574	3.24713	2.6096	4.26876	2.84955
		5	86	2.55603	3.23083	2.68279	4.19438	2.80113
		5	87	2.61448	3.24697	2.692	4.1644	2.82418
		5	88	2.76616	3.30444	2.88911	4.12455	2.91489
		5	89	2.80756	3.37332	2.97499	4.15792	3.08403
		5	90	2.85629	3.47428	3.3096	4.2436	3.30712
		5	91	2.9807	3.58314	3.34156	4.34233	3.57253
		5	92	3.0599	3.66869	3.35828	4.35874	3.88045
		5	93	3.09318	3.73994	3.32064	4.34683	4.15939
		5	94	3.07717	3.78786	3.25272	4.26262	4.41818
		5	95	2.94815	3.81197	3.19773	4.20596	4.59904
		5	96	2.85588	3.82556	3.17015	4.12667	4.68998
		5	97	2.81739	3.82651	3.20646	4.0534	4.70767
		5	98	2.74631	3.81282	3.2074	4.08176	4.64247
		5	99	2.68495	3.79064	3.21201	4.19193	4.51579
		5	100	2.63435	3.76735	3.25349	4.35572	4.35103
		5	101	2.67467	3.7684	3.04886	4.51662	4.13222
		5	102	2.81438	3.81297	3.174	4.69251	3.86301
		5	103	2.97825	3.879	2.91375	4.8466	3.55041
		5	104	3.11643	3.95996	2.82847	4.93204	3.22123
		5	105	3.28805	4.0483	2.80505	4.9236	2.93526
		5	106	3.40125	4.14188	2.88836	4.84429	2.76944
		5	107	3.50295	4.2406	2.93182	4.71899	2.73461
		5	108	3.60701	4.35362	2.94499	4.59983	2.78665
		5	109	3.67309	4.52233	2.93515	4.61236	2.86716
		5	110	3.7979	4.72824	2.95784	6.07959	2.96606
		5	111	3.95868	5.00204	3.00071	8.08143	3.06009
		5	112	4.27137	5.29304	3.14285	6.91291	3.12182
		5	113	4.65629	5.61084	3.34128	6.47788	3.19156
		5	114	5.11598	5.96806	3.56541	6.13899	3.27046
		5	115	5.66539	6.34871	3.89176	5.9212	3.36634
		5	116	6.20621	6.74172	4.87804	5.77765	3.43577
		6	1	5.88064	6.68385	5.65462	6.68678	3.51243
		6	2	5.54302	6.33033	5.26271	8.05973	3.64259
		6	3	5.25557	6.01968	4.84798	7.63739	3.87652
		6	4	5.04403	5.7619	4.51897	7.32576	4.30362
		6	5	4.80373	5.56503	4.30751	7.00325	4.8896
		6	6	4.65798	5.40733	4.28124	6.64046	5.61321
		6	7	4.45209	5.28584	4.16138	6.35733	7.52738
		6	8	4.28404	5.18414	4.07814	6.13129	6.60162
		6	9	4.11712	5.08609	3.71817	5.90617	5.88215
		6	10	4.00519	4.93868	3.4288	5.77585	5.26917
		6	11	3.92338	4.78092	3.42001	5.54241	4.76354
		6	12	3.81374	4.5923	3.65251	5.35066	4.36857
		6	13	3.71684	4.41839	3.85937	5.16596	4.07757
		6	14	3.62337	4.25414	4.3033	4.96712	3.85907
		6	15	3.47448	4.11862	4.15327	4.92854	3.68293
		6	16	3.33661	4.03376	4.60008	4.99272	3.52364
		6	17	3.3157	4.00573	4.51004	5.06368	3.38736
		6	18	3.23315	4.01689	3.74795	5.06698	3.2751
		6	19	3.23813	4.02979	3.63237	5.01366	3.16383
		6	20	3.203	4.04852	3.52491	4.93453	3.08763
		6	21	3.10334	4.07013	3.46447	4.8717	3.05168
		6	22	3.10955	4.08196	3.38577	4.80527	3.03414
		6	23	3.04708	4.06145	3.39197	4.78045	3.08712
		6	24	3.00596	4.03531	3.50978	4.81187	3.187
		6	25	2.98701	4.01004	3.66288	4.81645	3.35581
		6	26	2.88578	3.98012	3.97214	4.883	3.52046
		6	27	2.86949	3.9488	4.29214	4.89169	3.71481
		6	28	2.84353	3.93194	3.5017	4.90331	3.86393
		6	29	2.75028	3.91226	3.48641	4.99464	4.02723
		6	30	2.75502	3.89842	3.36645	4.9287	4.18409
		6	31	2.76665	3.87281	3.27717	4.77013	4.31205
		6	32	2.83542	3.84999	3.3162	4.62922	4.37524
		6	33	2.80499	3.80514	3.28215	4.47121	4.39882
		6	34	2.82305	3.75604	3.17348	4.47835	4.39394
		6	35	2.85536	3.72324	3.14224	4.49687	4.40046
		6	36	2.85653	3.71223	3.10453	4.56211	4.38811
		6	37	2.88319	3.71642	3.22873	4.68694	4.35463
		6	38	2.97925	3.74346	3.40281	4.77618	4.27427
		6	39	3.08227	3.78803	3.2659	4.82363	4.18178
		6	40	3.2067	3.82903	3.2664	4.84846	4.08341
		6	41	3.34505	3.8761	3.28921	4.8111	3.99339
		6	42	3.47139	3.93342	3.27553	4.80378	3.96293
		6	43	3.54385	3.98077	3.17419	4.72311	3.9982
		6	44	3.64151	4.02151	3.13132	4.74573	4.11614
		6	45	3.6985	4.05405	3.16388	4.8483	4.29954
		6	46	3.73385	4.07584	3.05033	4.85565	4.54813
		6	47	3.69902	4.0751	3.00202	4.91337	4.83978
		6	48	3.58747	4.05871	2.85723	4.92538	5.11161
		6	49	3.43598	4.0448	2.75579	4.86285	5.24564
		6	50	3.31508	4.03455	2.70795	4.82704	5.30797
		6	51	3.12821	4.01882	2.67358	4.73026	5.28195
		6	52	3.14941	4.0026	2.7449	4.70104	5.14513
		6	53	3.17642	3.98784	2.72938	4.62538	4.90925
		6	54	3.27808	3.96592	2.76575	4.63197	4.62299
		6	55	3.35628	3.93821	2.85907	4.6303	4.3289
		6	56	3.46278	3.92014	3.08163	4.73449	4.04544
		6	57	3.47054	3.91253	3.19352	4.7815	3.78348
		6	58	3.49772	3.9082	3.47257	4.85426	3.57133
		6	59	3.54006	3.91858	3.91689	4.95406	3.36549
		6	60	3.53489	3.93117	4.46702	4.98663	3.12679
		6	61	3.55801	3.94429	4.44305	4.94432	2.9245
		6	62	3.54825	3.95893	4.65293	4.92428	2.78795
		6	63	3.62618	3.9807	4.72074	4.88611	2.6758
		6	64	3.72855	4.00682	4.70509	4.87906	2.60608
		6	65	3.8087	4.03084	4.60901	4.89706	2.5769
		6	66	3.85635	4.0529	4.30381	4.85814	2.59098
		6	67	3.83383	4.06072	4.05285	4.84787	2.6508
		6	68	3.81743	4.06145	3.8385	4.86845	2.76167
		6	69	3.92168	4.05364	3.62783	4.93556	2.91629
		6	70	3.95144	4.04704	3.54635	4.9528	3.0754
		6	71	4.00168	4.04848	3.65775	4.87263	3.21096
		6	72	3.9927	4.02992	3.84166	4.75267	3.29567
		6	73	3.90289	4.0017	3.80569	4.79506	3.33573
		6	74	3.92583	3.95279	3.9123	4.70279	3.29894
		6	75	3.87074	3.89649	3.92448	4.62151	3.18833
		6	76	3.76246	3.84099	3.9377	4.5256	3.09139
		6	77	3.64241	3.79662	4.53699	4.4965	2.98398
		6	78	3.48199	3.76303	3.81542	4.56579	2.88674
		6	79	3.39217	3.73709	3.34445	4.66328	2.78203
		6	80	3.3317	3.73405	3.20818	4.75872	2.71155
		6	81	3.33424	3.74445	3.23506	4.83736	2.66762
		6	82	3.29151	3.75228	3.34275	4.90583	2.66081
		6	83	3.30942	3.76937	3.43062	4.96691	2.70564
		6	84	3.30306	3.80298	3.51076	5.05911	2.79592
		6	85	3.37426	3.84589	3.67235	5.0778	2.94096
		6	86	3.44707	3.89963	3.73649	4.99838	3.14605
		6	87	3.48246	3.94434	3.8137	4.97112	3.3792
		6	88	3.44679	3.96551	3.85765	4.92435	3.56021
		6	89	3.4933	3.97386	3.93286	5.01297	3.69685
		6	90	3.57062	3.9726	3.89578	5.0509	3.7718
		6	91	3.54159	3.97121	3.881	5.109	3.80136
		6	92	3.55389	3.9747	3.90246	5.09989	3.76805
		6	93	3.49705	3.97392	3.93707	5.13489	3.69402
		6	94	3.38269	3.95729	3.87951	5.03345	3.56655
		6	95	3.3343	3.92616	3.79192	4.89036	3.39891
		6	96	3.19784	3.888	3.52534	4.80079	3.24679
		6	97	3.01815	3.84957	3.35351	4.70173	3.12496
		6	98	2.95361	3.82245	3.23643	4.71162	3.06439
		6	99	2.75678	3.80389	3.36775	4.76908	3.05684
		6	100	2.73789	3.79615	3.18984	4.89385	3.08891
		6	101	2.75088	3.82778	3.00328	5.00732	3.15417
		6	102	2.8456	3.86504	3.0295	5.13766	3.18864
		6	103	2.96875	3.9255	3.06847	5.26917	3.16697
		6	104	3.12236	4.01967	3.15441	5.30321	3.13071
		6	105	3.29222	4.14213	3.11454	5.33591	3.08722
		6	106	3.495	4.27785	3.098	5.26778	3.06324
		6	107	3.69489	4.42144	3.13277	5.2049	3.04475
		6	108	3.87399	4.58456	3.12821	5.15891	3.04067
		6	109	4.04631	4.75089	3.18301	5.20282	3.07248
		6	110	4.2333	4.93825	3.3456	5.39111	3.10969
		6	111	4.55704	5.20795	3.4941	5.62756	3.20939
		6	112	4.88223	5.5164	3.68872	5.86268	3.3565
		6	113	5.29447	5.87473	3.94837	6.08649	3.53581
		6	114	5.60313	6.22829	4.17766	6.22537	3.75996
		6	115	5.95379	6.5747	4.57005	6.4526	3.97841
		6	116	6.29142	6.95423	5.82948	6.81222	4.15132
		7	1	4.74808	10.0536	5.28886	6.08363	4.32372
		7	2	4.44189	9.43929	4.89725	5.10547	4.53181
		7	3	4.28311	8.86567	4.62668	5.1266	4.80757
		7	4	4.18181	8.23734	4.39213	5.23365	5.17858
		7	5	4.11909	7.65982	4.14424	5.31782	6.54281
		7	6	4.15521	7.12856	4.05426	5.2925	7.41157
		7	7	4.19235	6.7251	4.11523	5.22113	6.63531
		7	8	4.18606	6.38696	4.11413	5.14611	5.9267
		7	9	4.21898	6.09956	4.10793	5.0766	5.32421
		7	10	4.14091	5.84027	4.0715	4.99814	4.81023
		7	11	4.11458	5.64065	3.94329	4.98657	4.32066
		7	12	4.08303	5.45807	3.67312	4.96592	3.84018
		7	13	4.01538	5.29849	3.52873	5.0433	3.52998
		7	14	3.90295	5.16587	3.54546	5.0308	3.29391
		7	15	3.85551	5.03954	4.0917	5.00379	3.15547
		7	16	3.8046	4.92112	4.10712	4.99041	3.17237
		7	17	3.74946	4.80363	3.80437	4.95294	3.29152
		7	18	3.67309	4.69972	3.88081	4.91585	3.41731
		7	19	3.60065	4.5838	4.16338	4.8849	3.56234
		7	20	3.49838	4.47926	3.80315	4.88211	3.70002
		7	21	3.4117	4.37083	4.05635	4.84998	3.782
		7	22	3.37799	4.25142	4.04237	4.8871	3.81785
		7	23	3.24863	4.15611	4.01252	4.9464	3.81383
		7	24	3.09135	4.04794	3.83496	4.97546	3.75164
		7	25	2.94151	3.95798	3.69516	4.95296	3.69613
		7	26	2.75365	3.87821	3.39157	4.87906	3.65581
		7	27	2.66788	3.84082	3.29216	4.80985	3.62322
		7	28	2.64623	3.83824	3.21635	4.75204	3.63492
		7	29	2.72216	3.84597	3.19547	4.6423	3.69754
		7	30	2.79863	3.86413	3.21857	4.54813	3.78395
		7	31	2.83174	3.88385	3.29336	4.45523	3.87277
		7	32	2.84741	3.90077	3.37377	4.41266	3.96618
		7	33	2.83527	3.91284	3.60166	4.47005	4.03294
		7	34	2.93456	3.92719	3.33206	4.49774	4.07114
		7	35	2.9936	3.93254	3.30764	4.52362	4.0743
		7	36	3.11817	3.93438	3.20875	4.53507	4.05185
		7	37	3.26641	3.94956	3.15803	4.57217	4.00092
		7	38	3.32859	3.96899	3.11583	4.60734	3.95594
		7	39	3.37919	3.9876	3.09009	4.58096	3.93054
		7	40	3.47425	4.0041	3.08681	4.56949	3.90677
		7	41	3.47774	4.01476	3.17695	4.56677	3.83615
		7	42	3.52459	4.02412	3.21003	4.63807	3.77028
		7	43	3.55204	4.01406	3.28612	4.76104	3.68468
		7	44	3.46618	3.99466	3.24352	4.84641	3.59831
		7	45	3.30511	3.96937	3.25788	4.92466	3.53182
		7	46	3.1269	3.93691	3.08329	5.01208	3.47421
		7	47	3.01156	3.91441	2.98661	5.04238	3.43372
		7	48	2.97055	3.90845	3.39092	5.06218	3.39605
		7	49	3.00657	3.91413	3.09577	5.13058	3.38471
		7	50	2.95715	3.92403	3.33739	5.24588	3.36291
		7	51	3.00199	3.95313	2.95052	5.35603	3.37723
		7	52	3.04207	3.99982	2.90286	5.3842	3.42207
		7	53	3.09871	4.03957	2.96827	5.25362	3.47218
		7	54	3.17052	4.07688	2.92445	5.13677	3.53329
		7	55	3.19968	4.10619	2.95384	5.04521	3.61318
		7	56	3.37839	4.1436	2.97244	4.99141	3.67524
		7	57	3.51237	4.17667	3.07276	4.96216	3.72635
		7	58	3.7321	4.21048	3.16648	4.9108	3.78446
		7	59	4.03989	4.2331	3.14534	4.93772	3.84617
		7	60	4.32799	4.23656	3.14639	4.95085	3.92407
		7	61	4.50918	4.21525	3.12134	4.96346	4.01948
		7	62	4.5923	4.19146	3.14094	4.9531	4.09085
		7	63	4.68177	4.17022	3.20741	4.98856	4.14367
		7	64	4.67982	4.14601	3.2556	4.99635	4.1854
		7	65	4.66964	4.12673	3.25472	5.10124	4.20287
		7	66	4.64886	4.10335	3.34676	5.15828	4.21186
		7	67	4.58115	4.07456	3.26084	5.12802	4.22433
		7	68	4.41973	4.04064	3.21558	5.16354	4.25545
		7	69	4.2864	4.01506	3.20592	5.19193	4.27268
		7	70	4.24225	3.99337	3.38204	5.20904	4.28643
		7	71	4.18924	3.97578	3.42056	5.19341	4.31639
		7	72	4.1239	3.97691	3.50299	5.15484	4.3651
		7	73	4.09724	3.99485	3.58238	5.10598	4.4098
		7	74	4.1328	4.0152	3.64665	5.02444	4.46356
		7	75	4.09713	4.03155	3.651	5.03374	4.4869
		7	76	4.16081	4.04215	3.5357	5.03927	4.48329
		7	77	4.2531	4.05249	3.67218	5.06652	4.44072
		7	78	4.28804	4.05375	3.85508	5.01367	4.36647
		7	79	4.28164	4.06381	3.89824	5.05917	4.31854
		7	80	4.24958	4.07227	4.01612	5.08233	4.33168
		7	81	4.13087	4.07828	4.2305	5.00331	4.35396
		7	82	4.10232	4.08022	4.46658	4.94192	4.36541
		7	83	4.05955	4.08005	5.01495	4.87036	4.34986
		7	84	3.96553	4.05366	5.08386	4.83135	4.3097
		7	85	3.87002	4.01203	4.94471	4.89355	4.23302
		7	86	3.75192	3.9582	4.73232	4.99749	4.13071
		7	87	3.64833	3.90641	4.52391	5.10282	4.00699
		7	88	3.62567	3.86588	4.16721	5.28241	3.8683
		7	89	3.55834	3.824	3.72379	5.41627	3.72285
		7	90	3.55728	3.80232	3.50596	5.52345	3.58137
		7	91	3.65811	3.81169	3.42428	5.53693	3.42732
		7	92	3.71417	3.84052	3.35752	5.55534	3.3041
		7	93	3.8069	3.88378	3.30533	5.60789	3.24139
		7	94	3.75165	3.93496	3.42051	5.6113	3.18918
		7	95	3.71469	3.98154	3.39593	5.61044	3.13461
		7	96	3.61778	4.01997	3.40459	5.72186	3.07264
		7	97	3.5536	4.06973	3.34433	5.89127	3.00175
		7	98	3.51786	4.11826	3.3035	6.14605	2.8988
		7	99	3.63543	4.18514	3.33094	6.42355	2.8693
		7	100	3.71956	4.27521	3.43959	6.58135	2.89903
		7	101	3.8141	4.34335	3.59448	6.68458	2.96065
		7	102	3.95014	4.40004	3.75202	6.76531	3.01723
		7	103	4.06405	4.44328	4.04692	6.78218	3.06872
		7	104	4.09024	4.45848	4.21005	6.87765	3.17763
		7	105	4.20076	4.45292	4.0268	7.16465	3.29964
		7	106	4.24128	4.4387	3.9968	7.61107	3.40706
		7	107	4.19532	4.44627	5.85403	8.19647	3.46654
		7	108	4.21311	4.46525	4.64656	8.76827	3.48746
		7	109	4.25538	4.48017	4.31727	9.25594	3.44067
		7	110	4.14323	4.50853	3.75594	9.69136	3.34495
		7	111	4.12359	4.55436	3.53671	10.0429	3.21069
		7	112	4.08857	4.66685	3.43668	10.5228	3.06505
		7	113	4.16344	4.8253	3.51188	10.1329	2.96785
		7	114	4.30209	5.02654	3.60304	9.19639	2.93672
		7	115	4.48608	5.2379	3.85493	8.85801	2.95946
		7	116	4.721	5.49479	4.22614	8.46224	3.02028
		7	117	4.88488	5.79373	4.45826	8.06683	3.1583
		7	118	5.10899	6.09729	4.67072	7.58265	3.4038
		7	119	5.28066	6.41799	4.88726	7.1633	3.76866
		7	120	5.40823	6.69019	5.17891	6.83809	4.0879
		7	121	5.44577	6.9826	5.38421	6.51611	4.38339
		7	122	5.56994	7.29486	5.8467	6.1564	4.62101
		7	123	5.68831	7.62187	6.34662	5.86923	4.82942
		7	124	5.80608	7.98738	6.98216	5.59902	4.96956
		7	125	6.09976	8.40376	7.64316	5.42512	5.02518
		7	126	6.44352	8.82739	8.10255	5.24694	5.0172
		8	1	5.0776	10.966	6.46048	8.23559	4.98322
		8	2	4.91458	10.4687	4.37033	11.9957	4.95722
		8	3	4.89541	9.97601	4.20557	11.2759	5.0098
		8	4	4.94049	9.55005	4.11709	10.8185	5.22285
		8	5	5.05806	9.19349	4.22384	10.4094	6.10207
		8	6	5.1802	8.87774	4.33909	10.0309	6.8723
		8	7	5.30094	8.53141	4.59484	9.60859	6.46918
		8	8	5.37954	8.13324	4.83265	9.09024	6.14522
		8	9	5.34737	7.72608	4.9266	8.4736	5.8835
		8	10	5.31728	7.24139	4.98152	7.87239	5.65798
		8	11	5.20592	6.75103	4.94253	7.22999	5.44161
		8	12	5.01598	6.27335	4.85586	6.68245	5.22198
		8	13	4.77057	5.79057	4.40809	6.20085	5.01693
		8	14	4.46984	5.31412	4.02829	5.92247	4.82244
		8	15	4.17799	4.87223	3.61686	5.74793	4.64593
		8	16	3.87114	4.50734	3.45816	5.62665	4.49958
		8	17	3.57642	4.17834	3.36249	5.41569	4.38815
		8	18	3.2842	3.9154	3.30217	5.25262	4.33376
		8	19	3.08704	3.76073	3.34427	5.11039	4.37976
		8	20	3.03999	3.65255	3.48156	4.93859	4.44276
		8	21	2.97973	3.60981	3.45902	4.77072	4.50798
		8	22	2.99285	3.58513	3.47686	4.63846	4.54439
		8	23	2.9789	3.56474	3.40461	4.53308	4.52818
		8	24	2.91348	3.55245	3.27933	4.5203	4.4514
		8	25	2.89579	3.56562	3.17143	4.52652	4.3403
		8	26	2.85594	3.58274	3.13681	4.62067	4.23346
		8	27	3.02963	3.63461	3.32937	4.77129	4.12896
		8	28	3.19277	3.69942	3.4518	4.95641	4.0602
		8	29	3.29167	3.76653	3.63452	5.01789	3.99896
		8	30	3.37231	3.8197	3.92711	5.042	3.96954
		8	31	3.32646	3.83722	3.86596	5.03445	3.96262
		8	32	3.29755	3.8488	3.81311	4.97145	4.05376
		8	33	3.29851	3.84503	4.09043	4.87544	4.15842
		8	34	3.38934	3.82731	3.34211	4.76645	4.28813
		8	35	3.39611	3.79335	3.03562	4.68983	4.4286
		8	36	3.36153	3.73911	3.02571	4.67942	4.5418
		8	37	3.35381	3.66808	3.03591	4.7576	4.6261
		8	38	3.25218	3.57952	3.386	4.7355	4.65314
		8	39	3.13744	3.50682	3.36322	4.75676	4.6065
		8	40	3.02857	3.46226	3.36699	4.72814	4.48764
		8	41	2.9609	3.44529	3.26683	4.61085	4.30389
		8	42	3.04732	3.46336	3.21082	4.58416	4.07389
		8	43	3.04566	3.49393	3.18409	4.5535	3.81054
		8	44	3.12955	3.53241	3.12115	4.5749	3.56544
		8	45	3.1888	3.59218	3.02409	4.66942	3.31801
		8	46	3.23875	3.66608	2.94978	4.81737	3.11102
		8	47	3.34744	3.74115	2.87146	4.93777	3.02416
		8	48	3.40885	3.80395	3.043	5.00858	3.00284
		8	49	3.48347	3.86928	3.00012	5.12239	3.01159
		8	50	3.55792	3.92541	2.86741	5.23526	3.06289
		8	51	3.50494	3.96933	2.87136	5.26243	3.11533
		8	52	3.47643	4.01017	2.7858	5.19129	3.17225
		8	53	3.57013	4.04171	2.73458	5.14613	3.25906
		8	54	3.68416	4.05836	2.6656	5.09958	3.36209
		8	55	3.81793	4.04717	2.5711	4.99981	3.50462
		8	56	3.98214	4.0161	2.4018	4.85947	3.64995
		8	57	4.10149	3.96842	2.27891	4.7752	3.78267
		8	58	4.13268	3.91221	2.27171	4.81646	3.97823
		8	59	4.17274	3.84099	2.24895	4.74943	4.1986
		8	60	4.12898	3.78477	2.26983	4.67938	4.38609
		8	61	4.10648	3.72739	2.29533	4.66696	4.5626
		8	62	4.07864	3.69818	2.4824	4.70148	4.71797
		8	63	4.06286	3.69037	2.58602	4.65194	4.82345
		8	64	4.03191	3.69609	2.66236	4.59911	4.89193
		8	65	4.04009	3.71929	2.81144	4.5047	4.93543
		8	66	4.13131	3.75245	2.98454	4.4937	4.95917
		8	67	4.15815	3.80311	2.8772	4.48649	4.96428
		8	68	4.18551	3.85607	2.90039	4.54678	4.94283
		8	69	4.25014	3.90149	2.98314	4.69825	4.89228
		8	70	4.31462	3.94329	2.97056	4.86288	4.80704
		8	71	4.32468	3.98202	2.93048	4.92021	4.66721
		8	72	4.31432	4.00626	2.99206	4.89202	4.45679
		8	73	4.3164	4.01536	3.04219	4.77264	4.30041
		8	74	4.23653	4.00385	3.1796	4.61134	4.13382
		8	75	4.13223	3.96656	3.14995	4.48968	3.95058
		8	76	4.0577	3.92198	3.11074	4.42021	3.76776
		8	77	3.89673	3.87491	3.09531	4.39973	3.5589
		8	78	3.64521	3.80658	3.08761	4.43745	3.36371
		8	79	3.54138	3.7205	3.03779	4.42248	3.20903
		8	80	3.33124	3.63073	3.04286	4.43237	3.11795
		8	81	3.16404	3.5518	3.07138	4.35343	3.07236
		8	82	3.06577	3.48709	3.06936	4.29479	3.03699
		8	83	3.04478	3.44462	3.21485	4.19491	3.01529
		8	84	3.10655	3.43735	3.33377	4.14362	2.99903
		8	85	3.12618	3.44756	3.33162	4.18596	2.9952
		8	86	3.19438	3.4684	3.46491	4.26036	3.04043
		8	87	3.30678	3.51344	3.46573	4.30559	3.07141
		8	88	3.38042	3.54759	3.31662	4.43751	3.08808
		8	89	3.43623	3.58335	3.18905	4.57354	3.08468
		8	90	3.49601	3.6232	3.25874	4.71778	3.06366
		8	91	3.49734	3.65994	3.169	4.81103	3.04324
		8	92	3.58954	3.69823	3.06176	4.90237	3.04781
		8	93	3.69386	3.73678	3.0083	4.87662	3.06501
		8	94	3.76087	3.77085	3.02857	4.8086	3.11436
		8	95	3.74517	3.7778	2.95069	4.76419	3.19122
		8	96	3.72363	3.77522	2.85993	4.69326	3.28742
		8	97	3.71356	3.76419	2.83969	4.67956	3.37562
		8	98	3.6463	3.74876	2.81395	4.65685	3.43711
		8	99	3.63835	3.70744	2.73044	4.6517	3.48802
		8	100	3.57524	3.64832	2.65541	4.68527	3.47197
		8	101	3.54147	3.59452	2.59377	4.71794	3.42253
		8	102	3.53593	3.54603	2.59059	4.78289	3.33525
		8	103	3.38588	3.50995	2.67959	4.8537	3.19769
		8	104	3.39218	3.51298	2.82826	4.87346	3.0443
		8	105	3.51552	3.54572	2.9998	4.83399	2.89165
		8	106	3.53781	3.5845	3.05881	4.68434	2.76417
		8	107	3.62356	3.63028	3.19746	4.59732	2.64074
		8	108	3.72454	3.68836	2.97282	4.51316	2.56385
		8	109	3.82157	3.74557	2.78061	4.52044	2.55252
		8	110	3.7801	3.80358	3.15935	4.65584	2.56114
		8	111	3.87074	3.89344	3.27032	4.94479	2.53465
		8	112	3.87511	3.99695	3.29237	5.23353	2.49669
		8	113	3.92627	4.12132	3.24981	5.4218	2.49114
		8	114	4.04415	4.28606	3.1918	5.62233	2.52129
		8	115	4.08027	4.46912	3.12993	5.71959	2.61482
		8	116	4.10264	4.68456	3.14601	5.73231	2.747
		8	117	4.12903	4.91343	3.21384	5.74307	2.94927
		8	118	4.26598	5.13194	3.3968	5.76857	3.18042
		8	119	4.32354	5.35825	3.6894	5.89394	3.42519
		8	120	4.38712	5.63754	4.16993	6.18846	3.62124
		8	121	4.51656	5.92481	4.62587	6.61116	3.74216
		8	122	4.79984	6.29739	5.1395	7.00031	3.81229
		8	123	5.14201	6.74975	5.66168	7.33839	3.88402
		8	124	5.52753	7.1977	6.34698	7.61346	3.95919
		8	125	6.06005	7.6764	7.08706	7.92698	4.10856
		8	126	6.6535	8.18173	7.92493	8.44442	4.41939
		9	1	6.05823	8.94241	7.12037	7.33917	4.77077
		9	2	5.93328	8.28612	7.37324	5.83311	5.24542
		9	3	5.78928	7.59082	5.99555	5.66581	5.89218
		9	4	5.65234	6.92616	5.39518	5.51999	5.23914
		9	5	5.3963	6.21772	5.11762	5.36124	4.5598
		9	6	5.1604	5.60778	4.78667	5.14107	4.01513
		9	7	4.81833	5.0146	4.56875	5.00755	3.63357
		9	8	4.43686	4.53013	4.29459	4.83708	3.39093
		9	9	4.08282	4.1605	4.03632	4.71353	3.24549
		9	10	3.79471	3.87937	3.92503	4.58882	3.1961
		9	11	3.4336	3.64778	3.94576	4.4435	3.18887
		9	12	3.17076	3.47563	3.82796	4.3867	3.18184
		9	13	3.03648	3.32651	3.49517	4.22396	3.14766
		9	14	3.0404	3.22265	3.76675	4.1988	3.13413
		9	15	3.03516	3.14233	3.57991	4.05815	3.14767
		9	16	3.03509	3.08699	3.52261	4.03845	3.18446
		9	17	3.02691	3.05318	3.37823	3.97881	3.22618
		9	18	3.01286	3.02774	3.37141	3.93935	3.29438
		9	19	2.99942	2.99729	3.32496	3.91516	3.36992
		9	20	2.89158	2.9493	3.35441	3.86419	3.4359
		9	21	2.84711	2.90319	3.48155	3.80692	3.47792
		9	22	2.89358	2.83567	3.57203	3.79778	3.49986
		9	23	2.90296	2.77111	3.54646	3.87227	3.47933
		9	24	2.85221	2.73436	3.39025	3.87225	3.41566
		9	25	2.84429	2.70374	3.43478	3.86248	3.32048
		9	26	2.82243	2.68649	3.54803	3.83933	3.24203
		9	27	2.83049	2.68853	3.68471	3.85192	3.21273
		9	28	2.88674	2.69864	3.76276	3.8022	3.21503
		9	29	2.97481	2.7034	3.87685	3.86094	3.26736
		9	30	2.99722	2.70532	3.93368	3.97345	3.35177
		9	31	2.94688	2.71852	3.98734	3.97995	3.41565
		9	32	2.84826	2.73145	3.84658	3.98263	3.446
		9	33	2.81206	2.74352	3.70621	3.98115	3.46248
		9	34	2.82967	2.76885	3.72667	4.01668	3.45108
		9	35	2.8632	2.80519	3.604	3.98412	3.39713
		9	36	2.93405	2.85103	3.50147	3.9739	3.32667
		9	37	2.96266	2.91038	3.40889	4.04678	3.25833
		9	38	2.97218	2.97093	3.38005	4.15224	3.22613
		9	39	3.01286	3.02211	3.43259	4.23907	3.2064
		9	40	3.06267	3.06196	3.36363	4.22808	3.1938
		9	41	3.07679	3.08135	3.26276	4.16628	3.15566
		9	42	3.08774	3.09002	3.21236	4.11076	3.10689
		9	43	3.15365	3.08666	3.17549	4.07551	3.04771
		9	44	3.14783	3.09235	2.97295	4.0753	3.0062
		9	45	3.12297	3.12576	2.8948	4.07174	3.0006
		9	46	3.02675	3.15326	2.90139	4.16462	3.03427
		9	47	2.97113	3.16242	2.80204	4.25143	3.08889
		9	48	2.91544	3.17554	2.72777	4.2899	3.1399
		9	49	3.05124	3.18742	2.64901	4.28881	3.18368
		9	50	3.17802	3.19527	2.86644	4.25038	3.20317
		9	51	3.25174	3.20746	2.90668	4.22971	3.23988
		9	52	3.39294	3.22341	2.82537	4.23836	3.34501
		9	53	3.46749	3.23561	2.62899	4.21461	3.50057
		9	54	3.55107	3.24515	2.60288	4.25273	3.67653
		9	55	3.57806	3.25783	2.71294	4.23262	3.88657
		9	56	3.67522	3.28327	2.83831	4.21231	4.10548
		9	57	3.68473	3.30918	2.91388	4.22639	4.30471
		9	58	3.72232	3.34869	2.94832	4.21669	4.47074
		9	59	3.73799	3.38666	2.94465	4.33038	4.59761
		9	60	3.75961	3.41331	2.87638	4.34896	4.68964
		9	61	3.64713	3.42771	2.8328	4.33541	4.74856
		9	62	3.58994	3.42709	2.6851	4.34058	4.80317
		9	63	3.56019	3.41594	2.72197	4.35422	4.82194
		9	64	3.53204	3.40452	2.86185	4.33873	4.81325
		9	65	3.50968	3.40651	2.98641	4.28478	4.76302
		9	66	3.50073	3.413	3.07832	4.25624	4.67218
		9	67	3.55828	3.41553	3.20629	4.23172	4.54748
		9	68	3.59931	3.40055	3.11104	4.21361	4.35049
		9	69	3.60179	3.37816	3.18993	4.16381	4.0901
		9	70	3.62571	3.34879	3.10353	4.15985	3.79487
		9	71	3.61989	3.31325	3.05351	4.17923	3.49986
		9	72	3.60425	3.28217	3.06355	4.17862	3.26853
		9	73	3.51788	3.25243	3.21132	4.18141	3.13984
		9	74	3.4223	3.22772	3.15239	4.21409	3.074
		9	75	3.28244	3.19257	3.108	4.2111	3.03374
		9	76	3.1594	3.16799	3.04278	4.18422	3.01752
		9	77	3.13265	3.15293	2.96499	4.12805	3.01726
		9	78	3.01406	3.1349	2.90062	4.08275	3.03447
		9	79	2.88606	3.13137	2.94021	4.14363	3.0878
		9	80	2.7732	3.13598	2.91692	4.15127	3.18538
		9	81	2.74335	3.13057	2.80928	4.17543	3.27939
		9	82	2.68613	3.10449	2.79323	4.13711	3.33887
		9	83	2.66385	3.06837	2.73315	4.09831	3.37647
		9	84	2.6768	3.01974	2.76992	3.98686	3.37734
		9	85	2.67802	2.95626	2.76745	4.01317	3.37985
		9	86	2.65959	2.90752	2.75436	4.07126	3.37747
		9	87	2.52654	2.87819	2.65987	4.09282	3.39097
		9	88	2.44135	2.84721	2.60498	4.06477	3.40255
		9	89	2.36801	2.81683	2.50107	4.06372	3.42149
		9	90	2.28218	2.78826	2.53995	4.06007	3.44018
		9	91	2.32836	2.7363	2.61188	4.03871	3.4784
		9	92	2.45092	2.68709	2.56272	4.07619	3.50794
		9	93	2.57211	2.64993	2.56198	4.09696	3.54414
		9	94	2.63281	2.63328	2.55075	4.13367	3.58572
		9	95	2.64335	2.61941	2.60378	4.18953	3.63154
		9	96	2.66456	2.60833	2.52268	4.2344	3.65771
		9	97	2.71146	2.61217	2.65032	4.19226	3.65667
		9	98	2.81955	2.63779	2.94705	4.21427	3.63726
		9	99	2.92743	2.68404	2.8853	4.18977	3.59796
		9	100	2.96398	2.74656	2.03942	4.21996	3.57215
		9	101	3.09611	2.82665	2.02713	4.30212	3.55183
		9	102	3.14738	2.90208	2.14682	4.31757	3.51823
		9	103	3.17821	2.96901	2.16162	4.3276	3.4601
		9	104	3.2162	3.00473	2.26982	4.36987	3.40489
		9	105	3.22491	3.04029	2.35827	4.43913	3.33067
		9	106	3.32248	3.0869	2.58379	4.62648	3.35274
		9	107	3.38658	3.15451	2.62644	4.86785	3.45769
		9	108	3.47228	3.24538	2.67752	5.07752	3.65217
		9	109	3.58944	3.34276	2.72542	5.32299	3.89105
		9	110	3.65983	3.44378	2.71586	5.51917	4.12186
		9	111	3.82534	3.57614	3.07954	5.68218	4.33122
		9	112	4.10266	3.7112	3.18474	6.01706	4.52205
		9	113	4.32297	3.87152	3.12273	6.36757	4.69655
		9	114	4.45105	4.02831	3.16168	6.79227	4.85504
		9	115	4.50976	4.19971	3.05489	7.19434	4.98879
		9	116	4.56062	4.39441	3.00183	7.67327	5.09033
		9	117	4.54745	4.5992	3.02261	8.1425	5.13833
		9	118	4.5319	4.80905	3.29343	8.64689	5.12178
		9	119	4.45647	5.01355	3.40558	9.22547	5.05174
		9	120	4.54152	5.23895	3.76754	9.43955	4.91681
		9	121	4.6429	5.48194	4.06752	8.99135	4.71973
		9	122	4.6864	5.73031	4.45671	8.52992	4.4606
		9	123	4.76608	6.01227	5.01087	7.98819	4.17343
		9	124	4.89992	6.31031	5.60146	7.35079	3.91299
		9	125	5.16414	6.67583	6.23056	6.79498	3.70729
		9	126	5.38377	7.06522	6.84074	6.32107	3.61671
		10	1	6.2774	9.53143	7.37373	8.16422	3.69847
		10	2	6.14894	9.05321	6.42846	10.6718	4.01326
		10	3	6.05864	8.62245	5.21052	10.0423	4.59358
		10	4	6.00144	8.26654	4.84877	9.5818	6.89349
		10	5	5.92704	7.96994	4.60577	9.17782	8.54529
		10	6	5.82899	7.71309	4.50532	8.77659	7.60368
		10	7	5.80983	7.43242	4.3932	8.43537	6.57747
		10	8	5.72335	7.14758	4.21338	8.02355	6.00966
		10	9	5.5079	6.80504	4.03095	7.58038	5.64983
		10	10	5.42907	6.44872	3.88114	7.12107	5.48436
		10	11	5.23979	6.09663	3.90449	6.66348	5.48876
		10	12	5.03642	5.70892	3.95705	6.16742	5.63985
		10	13	4.76591	5.33064	3.92737	5.86088	5.84621
		10	14	4.49571	4.95821	3.79866	5.5884	6.04597
		10	15	4.24636	4.60761	3.74595	5.37503	6.24868
		10	16	3.95308	4.28587	3.79408	5.215	6.39814
		10	17	3.66208	3.97793	3.58903	5.01036	6.46127
		10	18	3.40872	3.74686	3.47206	4.95147	6.41271
		10	19	3.20764	3.56977	3.45213	4.82791	6.1418
		10	20	3.1047	3.44975	3.50776	4.76064	5.827
		10	21	3.03015	3.32826	3.85777	4.57866	5.44819
		10	22	2.95696	3.21864	4.0259	4.35826	5.01882
		10	23	2.93032	3.11463	4.3642	4.15736	4.57425
		10	24	2.86544	3.04365	4.32362	4.07274	4.13458
		10	25	2.80587	3.02332	3.90585	4.15497	3.72105
		10	26	2.78239	3.02923	4.82137	4.28821	3.40504
		10	27	2.71254	3.07817	3.67562	4.39733	3.20087
		10	28	2.75525	3.14468	3.67576	4.44743	3.09975
		10	29	2.80036	3.21648	3.64168	4.46733	3.0691
		10	30	2.91205	3.27576	3.66122	4.50104	3.12115
		10	31	2.94171	3.32481	3.65463	4.43219	3.23061
		10	32	2.98716	3.36993	3.67877	4.37963	3.39184
		10	33	3.02791	3.39691	3.62119	4.44109	3.53702
		10	34	3.13267	3.39823	3.72975	4.51403	3.58032
		10	35	3.1827	3.40629	3.69057	4.47023	3.5971
		10	36	3.28768	3.39129	3.52615	4.46785	3.54785
		10	37	3.29868	3.34888	3.36443	4.46492	3.45363
		10	38	3.29269	3.31218	3.2364	4.44066	3.34489
		10	39	3.24545	3.27852	3.11891	4.42082	3.25069
		10	40	3.22572	3.24724	3.08594	4.35371	3.18989
		10	41	3.21296	3.23181	3.05101	4.31086	3.17555
		10	42	3.27286	3.2293	3.16714	4.24185	3.19471
		10	43	3.33793	3.22851	3.24052	4.13784	3.22261
		10	44	3.31571	3.22549	3.10405	4.07201	3.25519
		10	45	3.27672	3.22755	3.07707	4.06519	3.33498
		10	46	3.26887	3.2436	2.96094	4.11545	3.46033
		10	47	3.1791	3.26689	3.01697	4.20487	3.53217
		10	48	3.22285	3.30774	3.87992	4.39083	3.57492
		10	49	3.35238	3.36646	3.1812	4.5231	3.60479
		10	50	3.47961	3.42855	3.44311	4.63984	3.61892
		10	51	3.52763	3.48943	3.77253	4.68057	3.63742
		10	52	3.59857	3.55021	3.90927	4.64095	3.66306
		10	53	3.64969	3.6086	4.14424	4.59746	3.70885
		10	54	3.64989	3.65874	4.16766	4.53289	3.78041
		10	55	3.55433	3.68755	4.18549	4.48355	3.87913
		10	56	3.49428	3.70862	4.06805	4.42563	3.98708
		10	57	3.42666	3.71444	3.87559	4.41003	4.09096
		10	58	3.42118	3.69962	3.7763	4.40668	4.16573
		10	59	3.32668	3.67503	3.65593	4.39524	4.17174
		10	60	3.26895	3.63798	3.58881	4.42669	4.05863
		10	61	3.24383	3.60365	3.61957	4.40989	3.9322
		10	62	3.29809	3.58104	3.63775	4.35147	3.79145
		10	63	3.43837	3.56659	3.6981	4.17702	3.65776
		10	64	3.54917	3.55543	3.64145	4.10835	3.56677
		10	65	3.63072	3.53762	3.50059	3.93967	3.52912
		10	66	3.64525	3.53268	3.45455	3.92762	3.4954
		10	67	3.69888	3.55137	3.49503	4.01189	3.46276
		10	68	3.60451	3.56348	3.44228	4.14304	3.42067
		10	69	3.63323	3.58365	3.68444	4.34403	3.36151
		10	70	3.71021	3.61875	3.79387	4.47684	3.27859
		10	71	3.70393	3.6435	3.76435	4.55849	3.19576
		10	72	3.74867	3.67633	3.71981	4.64843	3.0973
		10	73	3.82336	3.71743	3.50129	4.61756	3.03724
		10	74	3.88111	3.77045	3.42709	4.49552	2.99205
		10	75	3.97198	3.81965	3.48485	4.4027	2.96687
		10	76	4.06988	3.83395	3.51588	4.41191	2.94825
		10	77	4.09885	3.83855	3.53697	4.40789	2.91776
		10	78	4.06242	3.79724	3.73626	4.35174	2.87044
		10	79	3.98554	3.7166	3.64612	4.41284	2.80379
		10	80	3.76122	3.62204	3.56571	4.44739	2.74259
		10	81	3.54996	3.52444	3.5044	4.3992	2.71126
		10	82	3.35168	3.43506	3.36866	4.32208	2.70997
		10	83	3.17172	3.34762	3.15937	4.24341	2.73785
		10	84	3.0805	3.27375	3.28816	4.15241	2.80454
		10	85	2.99968	3.21217	3.40804	4.07066	2.88521
		10	86	2.90848	3.16021	3.38015	3.97796	2.9862
		10	87	2.76989	3.12735	3.39815	3.83213	3.13082
		10	88	2.62192	3.12209	3.57944	3.81754	3.23298
		10	89	2.5315	3.1369	2.7752	3.87775	3.34237
		10	90	2.61202	3.17419	2.92799	4.06275	3.44638
		10	91	2.75168	3.24071	2.95991	4.23723	3.53607
		10	92	2.7958	3.28905	2.74914	4.2933	3.61334
		10	93	2.87326	3.34612	2.63372	4.37162	3.68393
		10	94	2.86553	3.40724	2.57613	4.36127	3.7199
		10	95	2.86457	3.47361	2.6263	4.30618	3.74957
		10	96	2.91561	3.53056	2.5735	4.30921	3.74604
		10	97	2.92456	3.56589	2.46151	4.27231	3.71935
		10	98	2.87075	3.58987	2.47847	4.31194	3.66451
		10	99	2.81221	3.59466	2.30976	4.32772	3.59348
		10	100	2.7628	3.57151	2.32076	4.39911	3.55933
		10	101	2.72182	3.53747	2.33251	4.45538	3.55955
		10	102	2.68378	3.50169	2.44157	4.45389	3.58643
		10	103	2.67793	3.45931	2.43774	4.47609	3.64875
		10	104	2.78384	3.42558	2.44052	4.42945	3.73109
		10	105	2.894	3.40134	2.51511	4.38938	3.83256
		10	106	3.02364	3.38189	2.62245	4.38374	3.97536
		10	107	3.14077	3.37612	2.7393	4.29846	4.15212
		10	108	3.22181	3.39976	2.73384	4.30984	4.35519
		10	109	3.29654	3.46296	2.72531	4.4781	4.56198
		10	110	3.37724	3.54784	2.74621	4.72663	4.74646
		10	111	3.5265	3.65677	2.97297	4.99356	4.88712
		10	112	3.74528	3.80122	3.16448	5.28586	5.00281
		10	113	3.90411	3.97543	3.46584	5.48928	5.05364
		10	114	4.08714	4.16892	3.66864	5.58382	5.02032
		10	115	4.18012	4.39537	3.97091	5.66734	4.94677
		10	116	4.25279	4.61493	4.21038	5.70957	4.85387
		10	117	4.35678	4.83732	4.39298	5.7965	4.74705
		10	118	4.34307	5.07614	4.56397	5.98084	4.68506
		10	119	4.39573	5.33112	4.70161	6.27278	4.67761
		10	120	4.39731	5.60881	5.02752	6.76102	4.71632
		10	121	4.48501	5.89868	5.27866	7.26323	4.78436
		10	122	4.54808	6.22067	5.64499	7.66284	4.85274
		10	123	4.69734	6.56696	6.06134	7.98778	4.92086
		10	124	4.98741	6.92922	6.74126	8.17647	5.02087
		10	125	5.24113	7.29362	7.44303	8.42359	5.18022
		10	126	5.46254	7.654	8.2199	8.75127	5.61644
		11	1	5.94401	10.2868	4.78009	7.73231	6.20582
		11	2	5.5538	9.53565	4.1131	6.47339	6.48984
		11	3	5.16088	8.71799	3.64329	6.29382	6.17661
		11	4	4.82008	7.87797	3.30186	6.14997	5.64486
		11	5	4.60077	7.13676	3.12017	6.03834	5.23729
		11	6	4.35981	6.41447	3.01931	5.97797	4.94653
		11	7	4.1941	5.77019	2.99112	5.80671	4.74422
		11	8	4.04089	5.17349	3.10241	5.57232	4.57341
		11	9	3.83479	4.71382	3.14426	5.21758	4.42971
		11	10	3.67628	4.32801	3.15002	4.94427	4.29104
		11	11	3.56626	4.06441	3.09085	4.70257	4.15
		11	12	3.42438	3.8647	3.24007	4.5228	3.98921
		11	13	3.35597	3.7267	3.4383	4.44887	3.77772
		11	14	3.30983	3.6462	3.26227	4.41664	3.54827
		11	15	3.30082	3.57475	3.12639	4.34008	3.39191
		11	16	3.27315	3.528	3.0141	4.42325	3.24119
		11	17	3.22838	3.49888	2.91502	4.41384	3.09948
		11	18	3.18326	3.47708	2.9276	4.42187	2.98464
		11	19	3.12404	3.45203	2.90682	4.37239	2.89813
		11	20	2.98965	3.40522	2.90193	4.29754	2.83591
		11	21	2.9245	3.36313	2.90962	4.1688	2.82081
		11	22	2.90082	3.33357	2.88171	4.0582	2.86901
		11	23	2.8931	3.32746	2.8669	4.00866	2.90983
		11	24	2.87232	3.34522	3.31643	4.00351	2.94083
		11	25	2.84058	3.36982	2.94797	4.01531	2.97807
		11	26	2.87405	3.39009	2.98787	4.01807	2.98609
		11	27	2.84645	3.37085	3.06425	4.05051	3.01926
		11	28	2.85007	3.30199	3.10616	4.01878	2.97596
		11	29	2.87987	3.23123	3.05234	4.05455	2.89754
		11	30	2.94272	3.16665	3.00246	3.99789	2.79361
		11	31	2.91466	3.11568	2.93688	4.00349	2.69957
		11	32	2.92945	3.07907	2.8348	3.99513	2.64122
		11	33	2.95448	3.06022	2.75241	3.97979	2.59007
		11	34	3.04726	3.05491	2.75791	3.94454	2.54838
		11	35	3.15834	3.06747	2.83068	3.90216	2.51871
		11	36	3.26963	3.08749	2.90166	3.86524	2.53024
		11	37	3.36193	3.11832	2.92511	3.86913	2.57443
		11	38	3.29943	3.15181	2.96494	3.93385	2.59689
		11	39	3.21675	3.17829	2.93428	3.97808	2.61832
		11	40	3.15121	3.20072	2.95564	3.96877	2.64876
		11	41	3.09407	3.22001	2.86022	3.94348	2.73049
		11	42	3.14167	3.24276	2.86155	3.91371	2.86005
		11	43	3.1323	3.27301	2.90363	3.90023	3.03653
		11	44	3.12877	3.3156	2.88402	3.94468	3.20122
		11	45	3.15073	3.37726	3.027	4.037	3.36397
		11	46	3.25499	3.4374	3.0446	4.12783	3.52674
		11	47	3.27616	3.48068	3.16826	4.12487	3.65693
		11	48	3.30396	3.49106	3.3629	4.12278	3.73989
		11	49	3.28871	3.47522	3.51808	4.14018	3.7821
		11	50	3.33377	3.42846	3.66158	4.15111	3.76901
		11	51	3.31682	3.39555	3.66758	4.20923	3.69837
		11	52	3.25119	3.37659	3.71727	4.18727	3.59475
		11	53	3.15133	3.35839	3.86238	4.15648	3.42955
		11	54	3.10246	3.33943	3.68986	4.10914	3.28979
		11	55	3.08848	3.33806	3.69365	4.04925	3.17693
		11	56	3.06036	3.34087	3.79517	4.0397	3.06808
		11	57	2.96343	3.35257	3.74618	4.06845	2.99532
		11	58	2.91231	3.37771	3.84909	4.13847	3.00537
		11	59	2.87476	3.40888	3.91876	4.1847	3.05895
		11	60	2.79869	3.43198	3.87977	4.21153	3.14261
		11	61	2.7513	3.45156	3.92806	4.19883	3.22292
		11	62	2.79321	3.46734	3.79686	4.10013	3.27834
		11	63	2.86165	3.48324	3.79017	4.01108	3.2997
		11	64	2.88401	3.50072	3.72645	4.07132	3.29914
		11	65	2.93404	3.53836	3.74776	4.08794	3.29546
		11	66	2.98148	3.58451	3.62752	4.25472	3.27319
		11	67	2.99752	3.62633	3.52422	4.35891	3.2232
		11	68	3.05258	3.65387	3.52317	4.45016	3.16438
		11	69	3.0583	3.6368	3.52203	4.49827	3.11896
		11	70	3.08113	3.59778	3.41962	4.48822	3.09298
		11	71	3.06126	3.54379	3.33055	4.48127	3.1103
		11	72	3.05198	3.48118	3.27606	4.42216	3.17042
		11	73	2.98461	3.42235	3.26431	4.45677	3.20725
		11	74	2.91016	3.36573	3.2117	4.434	3.24535
		11	75	2.90539	3.31715	3.18962	4.42506	3.26572
		11	76	2.89003	3.28109	3.26845	4.40156	3.26506
		11	77	2.92859	3.26127	3.47651	4.38654	3.20945
		11	78	2.97213	3.24641	3.475	4.39967	3.13054
		11	79	3.02531	3.24589	3.49188	4.41115	3.02146
		11	80	3.0837	3.2525	3.45676	4.40603	2.94383
		11	81	3.15851	3.25077	3.61943	4.34475	2.86501
		11	82	3.13873	3.23805	3.47002	4.33545	2.81048
		11	83	3.0817	3.21216	3.06269	4.31961	2.81098
		11	84	3.01773	3.19363	3.17669	4.19284	2.88108
		11	85	2.95364	3.19655	3.21332	4.16259	2.99586
		11	86	2.87692	3.22446	3.06085	4.1461	3.13128
		11	87	2.79598	3.26869	2.93732	4.20486	3.27966
		11	88	2.79886	3.3107	2.87625	4.22333	3.40025
		11	89	2.78118	3.34399	2.90399	4.31874	3.48699
		11	90	2.7917	3.32251	2.75945	4.27974	3.54217
		11	91	2.80713	3.28305	2.60333	4.26476	3.56173
		11	92	2.87402	3.23077	2.5223	4.26355	3.55064
		11	93	2.94401	3.18312	2.43468	4.25632	3.52155
		11	94	2.9896	3.15259	2.3859	4.31502	3.41624
		11	95	3.02992	3.12321	2.22674	4.34249	3.33804
		11	96	2.92911	3.10228	2.17236	4.34924	3.26121
		11	97	2.87702	3.11412	2.08969	4.37518	3.22865
		11	98	2.83162	3.16626	2.17484	4.40191	3.22544
		11	99	2.85137	3.24549	2.18929	4.44796	3.23775
		11	100	2.84668	3.33953	2.24871	4.41547	3.2393
		11	101	2.8913	3.43822	2.37914	4.39002	3.24418
		11	102	2.85517	3.50596	2.46938	4.41159	3.25567
		11	103	2.82915	3.55889	2.41419	4.37639	3.23808
		11	104	2.80441	3.60377	2.32413	4.3833	3.2265
		11	105	2.85665	3.68256	2.39654	4.4672	3.23902
		11	106	3.01377	3.80144	2.40218	4.58527	3.33781
		11	107	3.13096	3.97798	2.49893	4.82111	3.49814
		11	108	3.35797	4.21066	2.57917	5.09958	3.61492
		11	109	3.53876	4.42914	2.665	5.33278	3.69737
		11	110	3.67198	4.63558	2.73364	5.60019	3.74158
		11	111	3.77814	4.79987	2.90749	5.81517	3.76105
		11	112	3.95715	4.9518	2.97449	6.13888	3.76022
		11	113	4.14771	5.05726	3.05633	6.44045	3.77703
		11	114	4.29836	5.1614	3.25022	6.92803	3.8182
		11	115	4.48934	5.27286	3.36005	7.43498	3.86255
		11	116	4.65051	5.38997	3.56978	7.93397	3.93615
		11	117	4.71235	5.52278	3.83665	8.45882	4.05182
		11	118	4.78868	5.66767	4.06893	9.02267	4.23166
		11	119	4.83531	5.86105	4.50852	9.72833	4.57632
		11	120	4.8414	6.13379	4.66038	11.3067	5.0697
		11	121	4.94456	6.43661	4.09874	12.4463	5.51623
		11	122	5.04737	6.7786	4.43167	10.4191	5.97951
		11	123	5.10435	7.16381	4.73242	9.59958	6.48395
		11	124	5.27538	7.59716	5.143	8.81775	7.00605
		11	125	5.55184	8.07644	6.14833	8.02932	7.51609
		11	126	5.87081	8.61366	7.69841	7.39297	8.03519
		12	1	6.9783	11.5704	4.88598	9.11545	8.56013
		12	2	6.65598	11.1032	4.78179	11.3103	9.11203
		12	3	6.48745	10.7596	4.65641	11.3107	6.65927
		12	4	6.29457	10.5047	4.75967	11.3993	6.06204
		12	5	6.22629	10.3485	4.80699	11.4036	5.65234
		12	6	6.19145	10.266	4.92012	11.392	5.41297
		12	7	6.22469	10.2223	5.05668	11.1974	5.29641
		12	8	6.33175	10.1502	5.25678	10.8946	5.30125
		12	9	6.36446	9.98856	5.30877	10.4015	5.33615
		12	10	6.31886	9.73286	5.35196	9.9344	5.37964
		12	11	6.33493	9.42453	5.26076	9.53857	5.4369
		12	12	6.39418	9.12045	5.19573	9.36793	5.48611
		12	13	6.41576	8.79648	5.13035	9.37623	5.53606
		12	14	6.33364	8.4704	5.09599	9.47848	5.58501
		12	15	6.16571	8.15804	5.1898	9.53283	5.64064
		12	16	6.02711	7.87445	5.38187	9.4678	5.71069
		12	17	5.83604	7.60486	5.65168	9.17215	5.77033
		12	18	5.67852	7.28711	5.87209	8.76131	5.81946
		12	19	5.49773	6.95051	5.88937	8.17442	5.8596
		12	20	5.31199	6.58292	5.78016	7.5178	5.8824
		12	21	5.07305	6.1844	5.31325	6.88724	5.87379
		12	22	4.78494	5.79502	5.00593	6.41917	5.80278
		12	23	4.51737	5.44794	4.71044	6.26564	5.66958
		12	24	4.37413	5.15457	4.56861	6.33125	5.50921
		12	25	4.16395	4.93483	4.53637	6.4718	5.32377
		12	26	4.06495	4.81485	4.54514	6.62286	5.14687
		12	27	4.02513	4.77815	4.84093	6.79987	4.97546
		12	28	4.09961	4.80288	5.27002	6.77313	4.84336
		12	29	4.14983	4.83825	5.26507	6.62665	4.7651
		12	30	4.18944	4.89095	5.19242	6.37597	4.76451
		12	31	4.26311	4.94542	5.16612	6.20044	4.84551
		12	32	4.26667	5.01533	4.80429	6.09153	4.98601
		12	33	4.23374	5.10188	4.52461	6.21806	5.29325
		12	34	4.25297	5.20214	4.29145	6.50448	5.53557
		12	35	4.19984	5.31305	4.18478	6.85938	5.78556
		12	36	4.18615	5.40977	4.21967	7.21734	6.00956
		12	37	4.18042	5.48853	4.35764	7.38578	6.19088
		12	38	4.16274	5.5157	4.69233	7.46145	6.31336
		12	39	4.12409	5.48338	4.86522	7.33333	6.36002
		12	40	4.07883	5.38379	5.10333	6.98643	6.32216
		12	41	3.96381	5.25032	5.01067	6.5638	6.22538
		12	42	3.87935	5.10535	4.89411	6.09104	6.10257
		12	43	3.7956	4.92184	4.61034	5.81043	5.9516
		12	44	3.65837	4.74842	4.44016	5.77663	5.78483
		12	45	3.56018	4.59423	4.32424	5.91712	5.59841
		12	46	3.46936	4.50054	4.27357	6.16732	5.39435
		12	47	3.37411	4.45169	4.28258	6.44858	5.15781
		12	48	3.37906	4.47095	4.64851	6.5869	4.83092
		12	49	3.47674	4.54116	4.86575	6.60864	4.61211
		12	50	3.45496	4.62296	4.96397	6.52628	4.46261
		12	51	3.45699	4.70417	4.96591	6.2979	4.33633
		12	52	3.47359	4.82127	4.98874	6.05342	4.25443
		12	53	3.56553	4.93806	4.96623	5.90769	4.18533
		12	54	3.65323	5.05549	4.89922	5.94253	4.10328
		12	55	3.70387	5.18212	5.62121	6.21515	4.00253
		12	56	3.73898	5.27542	5.83504	6.57815	3.91046
		12	57	3.78647	5.35441	4.50603	6.93469	3.80804
		12	58	3.83985	5.41419	4.26925	7.20041	3.69898
		12	59	3.83248	5.44603	4.15756	7.23533	3.59086
		12	60	3.91882	5.44002	4.10725	7.08361	3.46762
		12	61	3.98469	5.39707	4.12968	6.79817	3.41788
		12	62	3.97261	5.30287	4.10669	6.3934	3.41107
		12	63	3.94399	5.16979	4.02546	5.98513	3.45671
		12	64	3.88679	5.01402	4.00617	5.67524	3.49943
		12	65	3.85081	4.85454	3.89626	5.64937	3.52761
		12	66	3.82717	4.70895	3.85671	5.83138	3.53578
		12	67	3.82215	4.60109	4.53608	6.13978	3.49462
		12	68	3.75368	4.52859	3.80388	6.30954	3.41818
		12	69	3.79673	4.5047	3.90905	6.48093	3.31504
		12	70	4.03871	4.5418	4.06254	6.54735	3.23264
		12	71	4.18418	4.60223	4.26113	6.49588	3.16844
		12	72	4.39311	4.69057	4.3134	6.30896	3.12202
		12	73	4.65492	4.79314	4.39443	6.08042	3.0937
		12	74	4.77988	4.87922	4.37112	5.88869	3.12974
		12	75	4.83712	4.98221	4.24268	5.84027	3.17256
		12	76	4.94738	5.09773	4.0621	6.03539	3.2135
		12	77	5.03462	5.20309	4.02402	6.36446	3.25341
		12	78	5.1085	5.30412	4.09924	6.71829	3.28772
		12	79	5.26477	5.38349	4.20067	6.98391	3.28814
		12	80	5.26666	5.40653	4.4083	7.16994	3.27942
		12	81	5.23882	5.38791	4.62515	7.09207	3.24491
		12	82	5.21255	5.32844	4.84198	6.78963	3.2094
		12	83	5.04042	5.20885	4.89165	6.38406	3.16269
		12	84	4.89466	5.06984	4.87591	5.99761	3.13761
		12	85	4.70071	4.91184	4.7159	5.71784	3.13535
		12	86	4.49101	4.74261	4.46916	5.70914	3.15296
		12	87	4.34158	4.61276	4.22329	5.88695	3.16759
		12	88	4.21677	4.52105	4.01959	6.14692	3.23385
		12	89	4.1638	4.46863	3.81843	6.42194	3.28933
		12	90	4.20971	4.4852	3.8849	6.59961	3.36847
		12	91	4.45674	4.55992	4.01787	6.67778	3.49319
		12	92	4.51249	4.64112	4.00065	6.66435	3.64528
		12	93	4.58046	4.74079	4.00829	6.46355	3.80439
		12	94	4.62426	4.84997	3.8983	6.20612	3.96809
		12	95	4.61622	4.9616	3.74998	6.12482	4.10696
		12	96	4.60557	5.08374	3.63999	6.27907	4.21694
		12	97	4.55644	5.2088	3.65712	6.71596	4.30876
		12	98	4.5458	5.33354	3.62321	7.22791	4.38456
		12	99	4.60803	5.47131	3.64589	7.62553	4.42926
		12	100	4.66457	5.61045	3.75115	7.94851	4.44053
		12	101	4.66977	5.72873	4.10864	8.05554	4.35939
		12	102	4.59427	5.7978	4.41401	7.91093	4.29768
		12	103	4.5724	5.83091	4.67315	7.60049	4.22646
		12	104	4.54796	5.82694	4.68796	7.16081	4.14006
		12	105	4.46041	5.79165	4.4899	6.67356	4.00918
		12	106	4.3857	5.73472	4.14951	6.48217	3.87521
		12	107	4.26808	5.68758	4.41899	6.5389	3.76732
		12	108	4.27511	5.67621	4.11509	6.88648	3.68525
		12	109	4.30285	5.73459	4.10936	7.36945	3.61829
		12	110	4.2919	5.84111	4.13264	7.7491	3.55216
		12	111	4.333	6.02462	4.48566	8.064	3.49569
		12	112	4.46678	6.24472	4.94225	8.32674	3.46478
		12	113	4.51598	6.45923	5.19521	8.36535	3.47973
		12	114	4.68625	6.67461	5.25987	8.223	3.55255
		12	115	4.82302	6.88925	5.16562	8.04665	3.68451
		12	116	4.95948	7.08786	5.12729	7.96686	3.84029
		12	117	5.15405	7.28744	5.13102	8.34554	3.99253
		12	118	5.40912	7.52359	5.26816	9.11595	4.12949
		12	119	5.70378	7.81193	5.62255	10.0689	4.26471
		12	120	5.88863	8.19272	5.93051	10.9339	4.42363
		12	121	5.972	8.59897	6.45931	11.7012	4.64401
		12	122	6.05648	9.03561	7.09854	12.1956	5.00139
		12	123	6.11567	9.4685	7.65083	12.4116	5.53097
		12	124	6.10624	9.90079	8.14949	12.3904	6.25968
		12	125	6.14597	10.3082	8.43102	12.2668	7.16246
		12	126	6.24446	10.7108	8.66408	12.5642	8.4549

## Sheet: Figure 4e
	Figure 4e	Difference for MD
			Present		NMA		oxDNA		mrDNA
		Gaussian	Mean	Std	Mean	Std	Mean	Std	Mean	Std
		Pearson	0.00721692	0.189589	0.00148179	0.219256	0.00389183	0.221775	0.00608935	0.329979
		Generalized	0.0677898	0.123352	0.204295	0.113183	0.229673	0.108959	-0.0454802	0.144987

[truncated: 27 more sheets: Figure 5b, Figure 5c, Figure 6b, Figure 6c, Figure 6d, Supplementary Figure 5, Supplementary Figure 6, Supplementary Figure 7, Supplementary Figure 8, Supplementary Figure 13, Supplementary Figure 14, Supplementary Figure 15, Supplementary Figure 16, Supplementary Figure 17, Supplementary Figure 18, Supplementary Figure 19, Supplementary Figure 20, Supplementary Figure 21, Supplementary Figure 22, Supplementary Figure 23 …]
